# Supplementary material for: Formation of high-aspect-ratio nanocavity in LiF crystal using a femtosecond X-ray free-electron laser pulse
Source: Nat Commun. 2025 Dec 17;16:11504. doi: 10.1038/s41467-025-66481-6 (PMC12749636; doi:10.1038/s41467-025-66481-6)
Supplement: Supplementary file 6 — Source Data [file 41467_2025_66481_MOESM6_ESM.xlsx]

## Sheet: Figure 2c
Figure 2c		x, mm	x[z = 0], J cm-3
		-9.99	0
		-9.98	0
		-9.97	0
		-9.96	0
		-9.95	0
		-9.94	0
		-9.93	0
		-9.92	0
		-9.91	0
		-9.9	0
		-9.89	0
		-9.88	0
		-9.87	0
		-9.86	0
		-9.85	0
		-9.84	0
		-9.83	0
		-9.82	0
		-9.81	0
		-9.8	0
		-9.79	0
		-9.78	0
		-9.77	0
		-9.76	0
		-9.75	0
		-9.74	0
		-9.73	0
		-9.72	0
		-9.71	0
		-9.7	0
		-9.69	0
		-9.68	0
		-9.67	0
		-9.66	0
		-9.65	0
		-9.64	0
		-9.63	0
		-9.62	0
		-9.61	0
		-9.6	0
		-9.59	0
		-9.58	0
		-9.57	0
		-9.56	0
		-9.55	0
		-9.54	0
		-9.53	0
		-9.52	0
		-9.51	0
		-9.5	0
		-9.49	0
		-9.48	0
		-9.47	0
		-9.46	0
		-9.45	0
		-9.44	0
		-9.43	0
		-9.42	0
		-9.41	0
		-9.4	0
		-9.39	0
		-9.38	0
		-9.37	0
		-9.36	0
		-9.35	0
		-9.34	0
		-9.33	0
		-9.32	0
		-9.31	0
		-9.3	0
		-9.29	0
		-9.28	0
		-9.27	0
		-9.26	0
		-9.25	0
		-9.24	0
		-9.23	0
		-9.22	0
		-9.21	0
		-9.2	0
		-9.19	0
		-9.18	0
		-9.17	0
		-9.16	0
		-9.15	0
		-9.14	0
		-9.13	0
		-9.12	0
		-9.11	0
		-9.1	0
		-9.09	0
		-9.08	0
		-9.07	0
		-9.06	0
		-9.05	0
		-9.04	0
		-9.03	0
		-9.02	0
		-9.01	0
		-9	0
		-8.99	0
		-8.98	0
		-8.97	0
		-8.96	0
		-8.95	0
		-8.94	0
		-8.93	0
		-8.92	0
		-8.91	0
		-8.9	0
		-8.89	0
		-8.88	0
		-8.87	0
		-8.86	0
		-8.85	0
		-8.84	0
		-8.83	0
		-8.82	0
		-8.81	0
		-8.8	0
		-8.79	0
		-8.78	0
		-8.77	0
		-8.76	0
		-8.75	0
		-8.74	0
		-8.73	0
		-8.72	0
		-8.71	0
		-8.7	0
		-8.69	0
		-8.68	0
		-8.67	0
		-8.66	0
		-8.65	0
		-8.64	0
		-8.63	0
		-8.62	0
		-8.61	0
		-8.6	0
		-8.59	0
		-8.58	0
		-8.57	0
		-8.56	0
		-8.55	0
		-8.54	0
		-8.53	0
		-8.52	0
		-8.51	0
		-8.5	0
		-8.49	0
		-8.48	0
		-8.47	0
		-8.46	0
		-8.45	0
		-8.44	0
		-8.43	0
		-8.42	0
		-8.41	0
		-8.4	0
		-8.39	0
		-8.38	0
		-8.37	0
		-8.36	0
		-8.35	0
		-8.34	0
		-8.33	0
		-8.32	0
		-8.31	0
		-8.3	0
		-8.29	0
		-8.28	0
		-8.27	0
		-8.26	0
		-8.25	0
		-8.24	0
		-8.23	0
		-8.22	0
		-8.21	0
		-8.2	0
		-8.19	0
		-8.18	0
		-8.17	0
		-8.16	0
		-8.15	0
		-8.14	0
		-8.13	0
		-8.12	0
		-8.11	0
		-8.1	0
		-8.09	0
		-8.08	0
		-8.07	0
		-8.06	0
		-8.05	0
		-8.04	0
		-8.03	0
		-8.02	0
		-8.01	0
		-8	0
		-7.99	0
		-7.98	0
		-7.97	0
		-7.96	0
		-7.95	0
		-7.94	0
		-7.93	0
		-7.92	0
		-7.91	0
		-7.9	0
		-7.89	0
		-7.88	0
		-7.87	0
		-7.86	0
		-7.85	0
		-7.84	0
		-7.83	0
		-7.82	0
		-7.81	0
		-7.8	0
		-7.79	0
		-7.78	0
		-7.77	0
		-7.76	0
		-7.75	0
		-7.74	0
		-7.73	0
		-7.72	0
		-7.71	0
		-7.7	0
		-7.69	0
		-7.68	0
		-7.67	0
		-7.66	0
		-7.65	0
		-7.64	0
		-7.63	0
		-7.62	0
		-7.61	0
		-7.6	0
		-7.59	0
		-7.58	0
		-7.57	0
		-7.56	0
		-7.55	0
		-7.54	0
		-7.53	0
		-7.52	0
		-7.51	0
		-7.5	0
		-7.49	0
		-7.48	0
		-7.47	0
		-7.46	0
		-7.45	0
		-7.44	0
		-7.43	0
		-7.42	0
		-7.41	0
		-7.4	0
		-7.39	0
		-7.38	0
		-7.37	0
		-7.36	0
		-7.35	0
		-7.34	0
		-7.33	0
		-7.32	0
		-7.31	0
		-7.3	0
		-7.29	0
		-7.28	0
		-7.27	0
		-7.26	0
		-7.25	0
		-7.24	0
		-7.23	0
		-7.22	0
		-7.21	0
		-7.2	0
		-7.19	0
		-7.18	0
		-7.17	0
		-7.16	0
		-7.15	0
		-7.14	0
		-7.13	0
		-7.12	0
		-7.11	0
		-7.1	0
		-7.09	0
		-7.08	0
		-7.07	0
		-7.06	0
		-7.05	0
		-7.04	0
		-7.03	0
		-7.02	0
		-7.01	0
		-7	0
		-6.99	0
		-6.98	0
		-6.97	0
		-6.96	0
		-6.95	0
		-6.94	0
		-6.93	0
		-6.92	0
		-6.91	0
		-6.9	0
		-6.89	0
		-6.88	0
		-6.87	0
		-6.86	0
		-6.85	0
		-6.84	0
		-6.83	0
		-6.82	0
		-6.81	0
		-6.8	0
		-6.79	0
		-6.78	0
		-6.77	0
		-6.76	0
		-6.75	0
		-6.74	0
		-6.73	0
		-6.72	0
		-6.71	0
		-6.7	0
		-6.69	0
		-6.68	0
		-6.67	0
		-6.66	0
		-6.65	0
		-6.64	0
		-6.63	0
		-6.62	0
		-6.61	0
		-6.6	0
		-6.59	0
		-6.58	0
		-6.57	0
		-6.56	0
		-6.55	0
		-6.54	0
		-6.53	0
		-6.52	0
		-6.51	0
		-6.5	0
		-6.49	0
		-6.48	0
		-6.47	0
		-6.46	0
		-6.45	0
		-6.44	0
		-6.43	0
		-6.42	0
		-6.41	0
		-6.4	0
		-6.39	0
		-6.38	0
		-6.37	0
		-6.36	0
		-6.35	0
		-6.34	0
		-6.33	0
		-6.32	0
		-6.31	0
		-6.3	0
		-6.29	0
		-6.28	0
		-6.27	0
		-6.26	0
		-6.25	0
		-6.24	0
		-6.23	0
		-6.22	0
		-6.21	0
		-6.2	0
		-6.19	0
		-6.18	0
		-6.17	0
		-6.16	0
		-6.15	0
		-6.14	0
		-6.13	0
		-6.12	0
		-6.11	0
		-6.1	0
		-6.09	0
		-6.08	0
		-6.07	0
		-6.06	0
		-6.05	0
		-6.04	0
		-6.03	0
		-6.02	0
		-6.01	0
		-6	0
		-5.99	0
		-5.98	0
		-5.97	0
		-5.96	0
		-5.95	0
		-5.94	0
		-5.93	0
		-5.92	0
		-5.91	0
		-5.9	0
		-5.89	0
		-5.88	0
		-5.87	0
		-5.86	0
		-5.85	0
		-5.84	0
		-5.83	0
		-5.82	0
		-5.81	0
		-5.8	0
		-5.79	0
		-5.78	0
		-5.77	0
		-5.76	0
		-5.75	0
		-5.74	0
		-5.73	0
		-5.72	0
		-5.71	0
		-5.7	0
		-5.69	0
		-5.68	0
		-5.67	0
		-5.66	0
		-5.65	0
		-5.64	0
		-5.63	0
		-5.62	0
		-5.61	0
		-5.6	0
		-5.59	0
		-5.58	0
		-5.57	0
		-5.56	0
		-5.55	0
		-5.54	0
		-5.53	0
		-5.52	0
		-5.51	0
		-5.5	0
		-5.49	0
		-5.48	0
		-5.47	0
		-5.46	0
		-5.45	0
		-5.44	0
		-5.43	0
		-5.42	0
		-5.41	0
		-5.4	0
		-5.39	0
		-5.38	0
		-5.37	0
		-5.36	0
		-5.35	0
		-5.34	0
		-5.33	0
		-5.32	0
		-5.31	0
		-5.3	0
		-5.29	0
		-5.28	0
		-5.27	0
		-5.26	0
		-5.25	0
		-5.24	0
		-5.23	0
		-5.22	0
		-5.21	0
		-5.2	0
		-5.19	0
		-5.18	0
		-5.17	0
		-5.16	0
		-5.15	0
		-5.14	0
		-5.13	0
		-5.12	0
		-5.11	0
		-5.1	0
		-5.09	0
		-5.08	0
		-5.07	0
		-5.06	0
		-5.05	0
		-5.04	0
		-5.03	0
		-5.02	0
		-5.01	0
		-5	0
		-4.99	0
		-4.98	0
		-4.97	0
		-4.96	0
		-4.95	0
		-4.94	0
		-4.93	0
		-4.92	0
		-4.91	0
		-4.9	0
		-4.89	0
		-4.88	0
		-4.87	0
		-4.86	0
		-4.85	0
		-4.84	0
		-4.83	0
		-4.82	0
		-4.81	0
		-4.8	0
		-4.79	0
		-4.78	0
		-4.77	0
		-4.76	0
		-4.75	0
		-4.74	0
		-4.73	0
		-4.72	0
		-4.71	0
		-4.7	0
		-4.69	0
		-4.68	0
		-4.67	0
		-4.66	0
		-4.65	0
		-4.64	0
		-4.63	0
		-4.62	0
		-4.61	0
		-4.6	0
		-4.59	0
		-4.58	0
		-4.57	0
		-4.56	0
		-4.55	0
		-4.54	0
		-4.53	0
		-4.52	0
		-4.51	0
		-4.5	0
		-4.49	0
		-4.48	0
		-4.47	0
		-4.46	0
		-4.45	0
		-4.44	0
		-4.43	0
		-4.42	0
		-4.41	0
		-4.4	0
		-4.39	0
		-4.38	0
		-4.37	0
		-4.36	0
		-4.35	0
		-4.34	0
		-4.33	0
		-4.32	0
		-4.31	0
		-4.3	0
		-4.29	0
		-4.28	0
		-4.27	0
		-4.26	2.91375e-125
		-4.25	1.18607e-124
		-4.24	4.81211e-124
		-4.23	1.94593e-123
		-4.22	7.84309e-123
		-4.21	3.15075e-122
		-4.2	1.26156e-121
		-4.19	5.03465e-121
		-4.18	2.00262e-120
		-4.17	7.93951e-120
		-4.16	3.1373e-119
		-4.15	1.23562e-118
		-4.14	4.85047e-118
		-4.13	1.89779e-117
		-4.12	7.40082e-117
		-4.11	2.87659e-116
		-4.1	1.11441e-115
		-4.09	4.30306e-115
		-4.08	1.65607e-114
		-4.07	6.35252e-114
		-4.06	2.42874e-113
		-4.05	9.25513e-113
		-4.04	3.51521e-112
		-4.03	1.33072e-111
		-4.02	5.02102e-111
		-4.01	1.88826e-110
		-4	7.07784e-110
		-3.99	2.64427e-109
		-3.98	9.84641e-109
		-3.97	3.65441e-108
		-3.96	1.35184e-107
		-3.95	4.98423e-107
		-3.94	1.83164e-106
		-3.93	6.70885e-106
		-3.92	2.4492e-105
		-3.91	8.91182e-105
		-3.9	3.23204e-104
		-3.89	1.1683e-103
		-3.88	4.20918e-103
		-3.87	1.5115e-102
		-3.86	5.40988e-102
		-3.85	1.9299e-101
		-3.84	6.86194e-101
		-3.83	2.4318e-100
		-3.82	8.58964e-100
		-3.81	3.02405e-99
		-3.8	1.06114e-98
		-3.79	3.71125e-98
		-3.78	1.29371e-97
		-3.77	4.4949e-97
		-3.76	1.55658e-96
		-3.75	5.37265e-96
		-3.74	1.84831e-95
		-3.73	6.33762e-95
		-3.72	2.16594e-94
		-3.71	7.37789e-94
		-3.7	2.50488e-93
		-3.69	8.47632e-93
		-3.68	2.85888e-92
		-3.67	9.61061e-92
		-3.66	3.22013e-91
		-3.65	1.07538e-90
		-3.64	3.57948e-90
		-3.63	1.18753e-89
		-3.62	3.92678e-89
		-3.61	1.29418e-88
		-3.6	4.25129e-88
		-3.59	1.39192e-87
		-3.58	4.54228e-87
		-3.57	1.47741e-86
		-3.56	4.78956e-86
		-3.55	1.5476e-85
		-3.54	4.9841e-85
		-3.53	1.59986e-84
		-3.52	5.11854e-84
		-3.51	1.63221e-83
		-3.5	5.1877e-83
		-3.49	1.64339e-82
		-3.48	5.18886e-82
		-3.47	1.63294e-81
		-3.46	5.12198e-81
		-3.45	1.6013e-80
		-3.44	4.98968e-80
		-3.43	1.54967e-79
		-3.42	4.79707e-79
		-3.41	1.48006e-78
		-3.4	4.55143e-78
		-3.39	1.39503e-77
		-3.38	4.26176e-77
		-3.37	1.29766e-76
		-3.36	3.93821e-76
		-3.35	1.19126e-75
		-3.34	3.59152e-75
		-3.33	1.07924e-74
		-3.32	3.2324e-74
		-3.31	9.64939e-74
		-3.3	2.87105e-73
		-3.29	8.51433e-73
		-3.28	2.51667e-72
		-3.27	7.41429e-72
		-3.26	2.17711e-71
		-3.25	6.37174e-71
		-3.24	1.85867e-70
		-3.23	5.40399e-70
		-3.22	1.56601e-69
		-3.21	4.52315e-69
		-3.2	1.30213e-68
		-3.19	3.73624e-68
		-3.18	1.06852e-67
		-3.17	3.04578e-67
		-3.16	8.65328e-67
		-3.15	2.45036e-66
		-3.14	6.91588e-66
		-3.13	1.9455e-65
		-3.12	5.45485e-65
		-3.11	1.52441e-64
		-3.1	4.24606e-64
		-3.09	1.1788e-63
		-3.08	3.26182e-63
		-3.07	8.99594e-63
		-3.06	2.47287e-62
		-3.05	6.77521e-62
		-3.04	1.85017e-61
		-3.03	5.03579e-61
		-3.02	1.36613e-60
		-3.01	3.69387e-60
		-3	9.95494e-60
		-2.99	2.67401e-59
		-2.98	7.15905e-59
		-2.97	1.91036e-58
		-2.96	5.0809e-58
		-2.95	1.3469e-57
		-2.94	3.55873e-57
		-2.93	9.37181e-57
		-2.92	2.45991e-56
		-2.91	6.43548e-56
		-2.9	1.67807e-55
		-2.89	4.36121e-55
		-2.88	1.12972e-54
		-2.87	2.91677e-54
		-2.86	7.50586e-54
		-2.85	1.92516e-53
		-2.84	4.92151e-53
		-2.83	1.254e-52
		-2.82	3.18468e-52
		-2.81	8.06121e-52
		-2.8	2.03377e-51
		-2.79	5.11411e-51
		-2.78	1.28176e-50
		-2.77	3.20191e-50
		-2.76	7.97223e-50
		-2.75	1.97841e-49
		-2.74	4.89352e-49
		-2.73	1.20641e-48
		-2.72	2.96437e-48
		-2.71	7.26004e-48
		-2.7	1.7722e-47
		-2.69	4.31175e-47
		-2.68	1.04559e-46
		-2.67	2.52718e-46
		-2.66	6.08805e-46
		-2.65	1.4618e-45
		-2.64	3.49836e-45
		-2.63	8.34465e-45
		-2.62	1.9839e-44
		-2.61	4.70108e-44
		-2.6	1.11031e-43
		-2.59	2.6137e-43
		-2.58	6.13247e-43
		-2.57	1.43411e-42
		-2.56	3.34269e-42
		-2.55	7.76565e-42
		-2.54	1.79815e-41
		-2.53	4.14995e-41
		-2.52	9.54609e-41
		-2.51	2.18865e-40
		-2.5	5.00142e-40
		-2.49	1.13914e-39
		-2.48	2.586e-39
		-2.47	5.85124e-39
		-2.46	1.31958e-38
		-2.45	2.96611e-38
		-2.44	6.64521e-38
		-2.43	1.48387e-37
		-2.42	3.30256e-37
		-2.41	7.32611e-37
		-2.4	1.6198e-36
		-2.39	3.5696e-36
		-2.38	7.84048e-36
		-2.37	1.71646e-35
		-2.36	3.74535e-35
		-2.35	8.14549e-35
		-2.34	1.76567e-34
		-2.33	3.81478e-34
		-2.32	8.21479e-34
		-2.31	1.76316e-33
		-2.3	3.77183e-33
		-2.29	8.0423e-33
		-2.28	1.70913e-32
		-2.27	3.62025e-32
		-2.26	7.64309e-32
		-2.25	1.6083e-31
		-2.24	3.37311e-31
		-2.23	7.05119e-31
		-2.22	1.46913e-30
		-2.21	3.0509e-30
		-2.2	6.31482e-30
		-2.19	1.30275e-29
		-2.18	2.67873e-29
		-2.17	5.48989e-29
		-2.16	1.12141e-28
		-2.15	2.28315e-28
		-2.14	4.6331e-28
		-2.13	9.37077e-28
		-2.12	1.88906e-27
		-2.11	3.79563e-27
		-2.1	7.60132e-27
		-2.09	1.51727e-26
		-2.08	3.01857e-26
		-2.07	5.98561e-26
		-2.06	1.18299e-25
		-2.05	2.33036e-25
		-2.04	4.57543e-25
		-2.03	8.9538e-25
		-2.02	1.74643e-24
		-2.01	3.39516e-24
		-2	6.57866e-24
		-1.99	1.27052e-23
		-1.98	2.44564e-23
		-1.97	4.69215e-23
		-1.96	8.97259e-23
		-1.95	1.71014e-22
		-1.94	3.24871e-22
		-1.93	6.15119e-22
		-1.92	1.16084e-21
		-1.91	2.18351e-21
		-1.9	4.0936e-21
		-1.89	7.64929e-21
		-1.88	1.42464e-20
		-1.87	2.64457e-20
		-1.86	4.89298e-20
		-1.85	9.02316e-20
		-1.84	1.65848e-19
		-1.83	3.0383e-19
		-1.82	5.54776e-19
		-1.81	1.00965e-18
		-1.8	1.83144e-18
		-1.79	3.31116e-18
		-1.78	5.96673e-18
		-1.77	1.07166e-17
		-1.76	1.91844e-17
		-1.75	3.42299e-17
		-1.74	6.08738e-17
		-1.73	1.079e-16
		-1.72	1.90625e-16
		-1.71	3.35665e-16
		-1.7	5.89114e-16
		-1.69	1.03053e-15
		-1.68	1.79675e-15
		-1.67	3.12235e-15
		-1.66	5.40808e-15
		-1.65	9.33625e-15
		-1.64	1.60646e-14
		-1.63	2.75507e-14
		-1.62	4.70937e-14
		-1.61	8.02344e-14
		-1.6	1.36247e-13
		-1.59	2.30599e-13
		-1.58	3.89007e-13
		-1.57	6.5407e-13
		-1.56	1.09612e-12
		-1.55	1.83088e-12
		-1.54	3.04808e-12
		-1.53	5.05781e-12
		-1.52	8.36498e-12
		-1.51	1.37891e-11
		-1.5	2.26554e-11
		-1.49	3.71002e-11
		-1.48	6.05546e-11
		-1.47	9.85113e-11
		-1.46	1.59732e-10
		-1.45	2.58146e-10
		-1.44	4.1582e-10
		-1.43	6.67594e-10
		-1.42	1.06828e-09
		-1.41	1.70384e-09
		-1.4	2.70855e-09
		-1.39	4.29155e-09
		-1.38	6.77731e-09
		-1.37	1.06676e-08
		-1.36	1.67358e-08
		-1.35	2.61692e-08
		-1.34	4.07852e-08
		-1.33	6.33551e-08
		-1.32	9.80908e-08
		-1.31	1.51371e-07
		-1.3	2.32821e-07
		-1.29	3.5692e-07
		-1.28	5.45364e-07
		-1.27	8.30556e-07
		-1.26	1.26072e-06
		-1.25	1.90737e-06
		-1.24	2.8762e-06
		-1.23	4.32286e-06
		-1.22	6.47574e-06
		-1.21	9.66885e-06
		-1.2	1.43889e-05
		-1.19	2.13426e-05
		-1.18	3.15526e-05
		-1.17	4.64932e-05
		-1.16	6.82828e-05
		-1.15	9.9954e-05
		-1.14	0.000145833
		-1.13	0.00021207
		-1.12	0.000307376
		-1.11	0.000444046
		-1.1	0.00063937
		-1.09	0.000917581
		-1.08	0.00131
		-1.07	0.00187
		-1.06	0.00266
		-1.05	0.00377
		-1.04	0.00532
		-1.03	0.00748
		-1.02	0.01049
		-1.01	0.01466
		-1	0.02043
		-0.99	0.02836
		-0.98	0.03925
		-0.97	0.05415
		-0.96	0.07445
		-0.95	0.10202
		-0.94	0.13934
		-0.93	0.18969
		-0.92	0.25739
		-0.91	0.34809
		-0.9	0.4692
		-0.89	0.63037
		-0.88	0.84411
		-0.87	1.1266
		-0.86	1.49867
		-0.85	1.98706
		-0.84	2.62593
		-0.83	3.45878
		-0.82	4.54077
		-0.81	5.94159
		-0.8	7.74896
		-0.79	10.0728
		-0.78	13.0505
		-0.77	16.8527
		-0.76	21.6909
		-0.75	27.8263
		-0.74	35.5794
		-0.73	45.343
		-0.72	57.5955
		-0.71	72.9179
		-0.7	92.0125
		-0.69	115.725
		-0.68	145.069
		-0.67	181.254
		-0.66	225.72
		-0.65	280.168
		-0.64	346.604
		-0.63	427.383
		-0.62	525.251
		-0.61	643.405
		-0.6	785.542
		-0.59	955.919
		-0.58	1159.42
		-0.57	1401.61
		-0.56	1688.81
		-0.55	2028.15
		-0.54	2427.66
		-0.53	2896.3
		-0.52	3444.02
		-0.51	4081.83
		-0.5	4821.82
		-0.49	5677.21
		-0.48	6662.33
		-0.47	7792.63
		-0.46	9084.68
		-0.45	10556.1
		-0.44	12225.4
		-0.43	14112
		-0.42	16236.2
		-0.41	18618.5
		-0.4	21280.1
		-0.39	24242
		-0.38	27525.3
		-0.37	31150.3
		-0.36	35136.6
		-0.35	39502.4
		-0.34	44264.5
		-0.33	49437.3
		-0.32	55032.7
		-0.31	61059.6
		-0.3	67523.4
		-0.29	74425.6
		-0.28	81763.1
		-0.27	89528.1
		-0.26	97707.6
		-0.25	106283
		-0.24	115231
		-0.23	124520
		-0.22	134115
		-0.21	143974
		-0.2	154048
		-0.19	164284
		-0.18	174623
		-0.17	185002
		-0.16	195352
		-0.15	205601
		-0.14	215676
		-0.13	225499
		-0.12	234993
		-0.11	244080
		-0.1	252683
		-0.09	260728
		-0.08	268143
		-0.07	274861
		-0.06	280819
		-0.05	285961
		-0.04	290238
		-0.03	293609
		-0.02	296040
		-0.01	297509
		0	298000
		0.01	297509
		0.02	296040
		0.03	293609
		0.04	290238
		0.05	285961
		0.06	280819
		0.07	274861
		0.08	268143
		0.09	260728
		0.1	252683
		0.11	244080
		0.12	234993
		0.13	225499
		0.14	215676
		0.15	205601
		0.16	195352
		0.17	185002
		0.18	174623
		0.19	164284
		0.2	154048
		0.21	143974
		0.22	134115
		0.23	124520
		0.24	115231
		0.25	106283
		0.26	97707.6
		0.27	89528.1
		0.28	81763.1
		0.29	74425.6
		0.3	67523.4
		0.31	61059.6
		0.32	55032.7
		0.33	49437.3
		0.34	44264.5
		0.35	39502.4
		0.36	35136.6
		0.37	31150.3
		0.38	27525.3
		0.39	24242
		0.4	21280.1
		0.41	18618.5
		0.42	16236.2
		0.43	14112
		0.44	12225.4
		0.45	10556.1
		0.46	9084.68
		0.47	7792.63
		0.48	6662.33
		0.49	5677.21
		0.5	4821.82
		0.51	4081.83
		0.52	3444.02
		0.53	2896.3
		0.54	2427.66
		0.55	2028.15
		0.56	1688.81
		0.57	1401.61
		0.58	1159.42
		0.59	955.919
		0.6	785.542
		0.61	643.405
		0.62	525.251
		0.63	427.383
		0.64	346.604
		0.65	280.168
		0.66	225.72
		0.67	181.254
		0.68	145.069
		0.69	115.725
		0.7	92.0125
		0.71	72.9179
		0.72	57.5955
		0.73	45.343
		0.74	35.5794
		0.75	27.8263
		0.76	21.6909
		0.77	16.8527
		0.78	13.0505
		0.79	10.0728
		0.8	7.74896
		0.81	5.94159
		0.82	4.54077
		0.83	3.45878
		0.84	2.62593
		0.85	1.98706
		0.86	1.49867
		0.87	1.1266
		0.88	0.84411
		0.89	0.63037
		0.9	0.4692
		0.91	0.34809
		0.92	0.25739
		0.93	0.18969
		0.94	0.13934
		0.95	0.10202
		0.96	0.07445
		0.97	0.05415
		0.98	0.03925
		0.99	0.02836
		1	0.02043
		1.01	0.01466
		1.02	0.01049
		1.03	0.00748
		1.04	0.00532
		1.05	0.00377
		1.06	0.00266
		1.07	0.00187
		1.08	0.00131
		1.09	0.000917581
		1.1	0.00063937
		1.11	0.000444046
		1.12	0.000307376
		1.13	0.00021207
		1.14	0.000145833
		1.15	9.9954e-05
		1.16	6.82828e-05
		1.17	4.64932e-05
		1.18	3.15526e-05
		1.19	2.13426e-05
		1.2	1.43889e-05
		1.21	9.66885e-06
		1.22	6.47574e-06
		1.23	4.32286e-06
		1.24	2.8762e-06
		1.25	1.90737e-06
		1.26	1.26072e-06
		1.27	8.30556e-07
		1.28	5.45364e-07
		1.29	3.5692e-07
		1.3	2.32821e-07
		1.31	1.51371e-07
		1.32	9.80908e-08
		1.33	6.33551e-08
		1.34	4.07852e-08
		1.35	2.61692e-08
		1.36	1.67358e-08
		1.37	1.06676e-08
		1.38	6.77731e-09
		1.39	4.29155e-09
		1.4	2.70855e-09
		1.41	1.70384e-09
		1.42	1.06828e-09
		1.43	6.67594e-10
		1.44	4.1582e-10
		1.45	2.58146e-10
		1.46	1.59732e-10
		1.47	9.85113e-11
		1.48	6.05546e-11
		1.49	3.71002e-11
		1.5	2.26554e-11
		1.51	1.37891e-11
		1.52	8.36498e-12
		1.53	5.05781e-12
		1.54	3.04808e-12
		1.55	1.83088e-12
		1.56	1.09612e-12
		1.57	6.5407e-13
		1.58	3.89007e-13
		1.59	2.30599e-13
		1.6	1.36247e-13
		1.61	8.02344e-14
		1.62	4.70937e-14
		1.63	2.75507e-14
		1.64	1.60646e-14
		1.65	9.33625e-15
		1.66	5.40808e-15
		1.67	3.12235e-15
		1.68	1.79675e-15
		1.69	1.03053e-15
		1.7	5.89114e-16
		1.71	3.35665e-16
		1.72	1.90625e-16
		1.73	1.079e-16
		1.74	6.08738e-17
		1.75	3.42299e-17
		1.76	1.91844e-17
		1.77	1.07166e-17
		1.78	5.96673e-18
		1.79	3.31116e-18
		1.8	1.83144e-18
		1.81	1.00965e-18
		1.82	5.54776e-19
		1.83	3.0383e-19
		1.84	1.65848e-19
		1.85	9.02316e-20
		1.86	4.89298e-20
		1.87	2.64457e-20
		1.88	1.42464e-20
		1.89	7.64929e-21
		1.9	4.0936e-21
		1.91	2.18351e-21
		1.92	1.16084e-21
		1.93	6.15119e-22
		1.94	3.24871e-22
		1.95	1.71014e-22
		1.96	8.97259e-23
		1.97	4.69215e-23
		1.98	2.44564e-23
		1.99	1.27052e-23
		2	6.57866e-24
		2.01	3.39516e-24
		2.02	1.74643e-24
		2.03	8.9538e-25
		2.04	4.57543e-25
		2.05	2.33036e-25
		2.06	1.18299e-25
		2.07	5.98561e-26
		2.08	3.01857e-26
		2.09	1.51727e-26
		2.1	7.60132e-27
		2.11	3.79563e-27
		2.12	1.88906e-27
		2.13	9.37077e-28
		2.14	4.6331e-28
		2.15	2.28315e-28
		2.16	1.12141e-28
		2.17	5.48989e-29
		2.18	2.67873e-29
		2.19	1.30275e-29
		2.2	6.31482e-30
		2.21	3.0509e-30
		2.22	1.46913e-30
		2.23	7.05119e-31
		2.24	3.37311e-31
		2.25	1.6083e-31
		2.26	7.64309e-32
		2.27	3.62025e-32
		2.28	1.70913e-32
		2.29	8.0423e-33
		2.3	3.77183e-33
		2.31	1.76316e-33
		2.32	8.21479e-34
		2.33	3.81478e-34
		2.34	1.76567e-34
		2.35	8.14549e-35
		2.36	3.74535e-35
		2.37	1.71646e-35
		2.38	7.84048e-36
		2.39	3.5696e-36
		2.4	1.6198e-36
		2.41	7.32611e-37
		2.42	3.30256e-37
		2.43	1.48387e-37
		2.44	6.64521e-38
		2.45	2.96611e-38
		2.46	1.31958e-38
		2.47	5.85124e-39
		2.48	2.586e-39
		2.49	1.13914e-39
		2.5	5.00142e-40
		2.51	2.18865e-40
		2.52	9.54609e-41
		2.53	4.14995e-41
		2.54	1.79815e-41
		2.55	7.76565e-42
		2.56	3.34269e-42
		2.57	1.43411e-42
		2.58	6.13247e-43
		2.59	2.6137e-43
		2.6	1.11031e-43
		2.61	4.70108e-44
		2.62	1.9839e-44
		2.63	8.34465e-45
		2.64	3.49836e-45
		2.65	1.4618e-45
		2.66	6.08805e-46
		2.67	2.52718e-46
		2.68	1.04559e-46
		2.69	4.31175e-47
		2.7	1.7722e-47
		2.71	7.26004e-48
		2.72	2.96437e-48
		2.73	1.20641e-48
		2.74	4.89352e-49
		2.75	1.97841e-49
		2.76	7.97223e-50
		2.77	3.20191e-50
		2.78	1.28176e-50
		2.79	5.11411e-51
		2.8	2.03377e-51
		2.81	8.06121e-52
		2.82	3.18468e-52
		2.83	1.254e-52
		2.84	4.92151e-53
		2.85	1.92516e-53
		2.86	7.50586e-54
		2.87	2.91677e-54
		2.88	1.12972e-54
		2.89	4.36121e-55
		2.9	1.67807e-55
		2.91	6.43548e-56
		2.92	2.45991e-56
		2.93	9.37181e-57
		2.94	3.55873e-57
		2.95	1.3469e-57
		2.96	5.0809e-58
		2.97	1.91036e-58
		2.98	7.15905e-59
		2.99	2.67401e-59
		3	9.95494e-60
		3.01	3.69387e-60
		3.02	1.36613e-60
		3.03	5.03579e-61
		3.04	1.85017e-61
		3.05	6.77521e-62
		3.06	2.47287e-62
		3.07	8.99594e-63
		3.08	3.26182e-63
		3.09	1.1788e-63
		3.1	4.24606e-64
		3.11	1.52441e-64
		3.12	5.45485e-65
		3.13	1.9455e-65
		3.14	6.91588e-66
		3.15	2.45036e-66
		3.16	8.65328e-67
		3.17	3.04578e-67
		3.18	1.06852e-67
		3.19	3.73624e-68
		3.2	1.30213e-68
		3.21	4.52315e-69
		3.22	1.56601e-69
		3.23	5.40399e-70
		3.24	1.85867e-70
		3.25	6.37174e-71
		3.26	2.17711e-71
		3.27	7.41429e-72
		3.28	2.51667e-72
		3.29	8.51433e-73
		3.3	2.87105e-73
		3.31	9.64939e-74
		3.32	3.2324e-74
		3.33	1.07924e-74
		3.34	3.59152e-75
		3.35	1.19126e-75
		3.36	3.93821e-76
		3.37	1.29766e-76
		3.38	4.26176e-77
		3.39	1.39503e-77
		3.4	4.55143e-78
		3.41	1.48006e-78
		3.42	4.79707e-79
		3.43	1.54967e-79
		3.44	4.98968e-80
		3.45	1.6013e-80
		3.46	5.12198e-81
		3.47	1.63294e-81
		3.48	5.18886e-82
		3.49	1.64339e-82
		3.5	5.1877e-83
		3.51	1.63221e-83
		3.52	5.11854e-84
		3.53	1.59986e-84
		3.54	4.9841e-85
		3.55	1.5476e-85
		3.56	4.78956e-86
		3.57	1.47741e-86
		3.58	4.54228e-87
		3.59	1.39192e-87
		3.6	4.25129e-88
		3.61	1.29418e-88
		3.62	3.92678e-89
		3.63	1.18753e-89
		3.64	3.57948e-90
		3.65	1.07538e-90
		3.66	3.22013e-91
		3.67	9.61061e-92
		3.68	2.85888e-92
		3.69	8.47632e-93
		3.7	2.50488e-93
		3.71	7.37789e-94
		3.72	2.16594e-94
		3.73	6.33762e-95
		3.74	1.84831e-95
		3.75	5.37265e-96
		3.76	1.55658e-96
		3.77	4.4949e-97
		3.78	1.29371e-97
		3.79	3.71125e-98
		3.8	1.06114e-98
		3.81	3.02405e-99
		3.82	8.58964e-100
		3.83	2.4318e-100
		3.84	6.86194e-101
		3.85	1.9299e-101
		3.86	5.40988e-102
		3.87	1.5115e-102
		3.88	4.20918e-103
		3.89	1.1683e-103
		3.9	3.23204e-104
		3.91	8.91182e-105
		3.92	2.4492e-105
		3.93	6.70885e-106
		3.94	1.83164e-106
		3.95	4.98423e-107
		3.96	1.35184e-107
		3.97	3.65441e-108
		3.98	9.84641e-109
		3.99	2.64427e-109
		4	7.07784e-110
		4.01	1.88826e-110
		4.02	5.02102e-111
		4.03	1.33072e-111
		4.04	3.51521e-112
		4.05	9.25513e-113
		4.06	2.42874e-113
		4.07	6.35252e-114
		4.08	1.65607e-114
		4.09	4.30306e-115
		4.1	1.11441e-115
		4.11	2.87659e-116
		4.12	7.40082e-117
		4.13	1.89779e-117
		4.14	4.85047e-118
		4.15	1.23562e-118
		4.16	3.1373e-119
		4.17	7.93951e-120
		4.18	2.00262e-120
		4.19	5.03465e-121
		4.2	1.26156e-121
		4.21	3.15075e-122
		4.22	7.84309e-123
		4.23	1.94593e-123
		4.24	4.81211e-124
		4.25	1.18607e-124
		4.26	2.91375e-125
		4.27	0
		4.28	0
		4.29	0
		4.3	0
		4.31	0
		4.32	0
		4.33	0
		4.34	0
		4.35	0
		4.36	0
		4.37	0
		4.38	0
		4.39	0
		4.4	0
		4.41	0
		4.42	0
		4.43	0
		4.44	0
		4.45	0
		4.46	0
		4.47	0
		4.48	0
		4.49	0
		4.5	0
		4.51	0
		4.52	0
		4.53	0
		4.54	0
		4.55	0
		4.56	0
		4.57	0
		4.58	0
		4.59	0
		4.6	0
		4.61	0
		4.62	0
		4.63	0
		4.64	0
		4.65	0
		4.66	0
		4.67	0
		4.68	0
		4.69	0
		4.7	0
		4.71	0
		4.72	0
		4.73	0
		4.74	0
		4.75	0
		4.76	0
		4.77	0
		4.78	0
		4.79	0
		4.8	0
		4.81	0
		4.82	0
		4.83	0
		4.84	0
		4.85	0
		4.86	0
		4.87	0
		4.88	0
		4.89	0
		4.9	0
		4.91	0
		4.92	0
		4.93	0
		4.94	0
		4.95	0
		4.96	0
		4.97	0
		4.98	0
		4.99	0
		5	0
		5.01	0
		5.02	0
		5.03	0
		5.04	0
		5.05	0
		5.06	0
		5.07	0
		5.08	0
		5.09	0
		5.1	0
		5.11	0
		5.12	0
		5.13	0
		5.14	0
		5.15	0
		5.16	0
		5.17	0
		5.18	0
		5.19	0
		5.2	0
		5.21	0
		5.22	0
		5.23	0
		5.24	0
		5.25	0
		5.26	0
		5.27	0
		5.28	0
		5.29	0
		5.3	0
		5.31	0
		5.32	0
		5.33	0
		5.34	0
		5.35	0
		5.36	0
		5.37	0
		5.38	0
		5.39	0
		5.4	0
		5.41	0
		5.42	0
		5.43	0
		5.44	0
		5.45	0
		5.46	0
		5.47	0
		5.48	0
		5.49	0
		5.5	0
		5.51	0
		5.52	0
		5.53	0
		5.54	0
		5.55	0
		5.56	0
		5.57	0
		5.58	0
		5.59	0
		5.6	0
		5.61	0
		5.62	0
		5.63	0
		5.64	0
		5.65	0
		5.66	0
		5.67	0
		5.68	0
		5.69	0
		5.7	0
		5.71	0
		5.72	0
		5.73	0
		5.74	0
		5.75	0
		5.76	0
		5.77	0
		5.78	0
		5.79	0
		5.8	0
		5.81	0
		5.82	0
		5.83	0
		5.84	0
		5.85	0
		5.86	0
		5.87	0
		5.88	0
		5.89	0
		5.9	0
		5.91	0
		5.92	0
		5.93	0
		5.94	0
		5.95	0
		5.96	0
		5.97	0
		5.98	0
		5.99	0
		6	0
		6.01	0
		6.02	0
		6.03	0
		6.04	0
		6.05	0
		6.06	0
		6.07	0
		6.08	0
		6.09	0
		6.1	0
		6.11	0
		6.12	0
		6.13	0
		6.14	0
		6.15	0
		6.16	0
		6.17	0
		6.18	0
		6.19	0
		6.2	0
		6.21	0
		6.22	0
		6.23	0
		6.24	0
		6.25	0
		6.26	0
		6.27	0
		6.28	0
		6.29	0
		6.3	0
		6.31	0
		6.32	0
		6.33	0
		6.34	0
		6.35	0
		6.36	0
		6.37	0
		6.38	0
		6.39	0
		6.4	0
		6.41	0
		6.42	0
		6.43	0
		6.44	0
		6.45	0
		6.46	0
		6.47	0
		6.48	0
		6.49	0
		6.5	0
		6.51	0
		6.52	0
		6.53	0
		6.54	0
		6.55	0
		6.56	0
		6.57	0
		6.58	0
		6.59	0
		6.6	0
		6.61	0
		6.62	0
		6.63	0
		6.64	0
		6.65	0
		6.66	0
		6.67	0
		6.68	0
		6.69	0
		6.7	0
		6.71	0
		6.72	0
		6.73	0
		6.74	0
		6.75	0
		6.76	0
		6.77	0
		6.78	0
		6.79	0
		6.8	0
		6.81	0
		6.82	0
		6.83	0
		6.84	0
		6.85	0
		6.86	0
		6.87	0
		6.88	0
		6.89	0
		6.9	0
		6.91	0
		6.92	0
		6.93	0
		6.94	0
		6.95	0
		6.96	0
		6.97	0
		6.98	0
		6.99	0
		7	0
		7.01	0
		7.02	0
		7.03	0
		7.04	0
		7.05	0
		7.06	0
		7.07	0
		7.08	0
		7.09	0
		7.1	0
		7.11	0
		7.12	0
		7.13	0
		7.14	0
		7.15	0
		7.16	0
		7.17	0
		7.18	0
		7.19	0
		7.2	0
		7.21	0
		7.22	0
		7.23	0
		7.24	0
		7.25	0
		7.26	0
		7.27	0
		7.28	0
		7.29	0
		7.3	0
		7.31	0
		7.32	0
		7.33	0
		7.34	0
		7.35	0
		7.36	0
		7.37	0
		7.38	0
		7.39	0
		7.4	0
		7.41	0
		7.42	0
		7.43	0
		7.44	0
		7.45	0
		7.46	0
		7.47	0
		7.48	0
		7.49	0
		7.5	0
		7.51	0
		7.52	0
		7.53	0
		7.54	0
		7.55	0
		7.56	0
		7.57	0
		7.58	0
		7.59	0
		7.6	0
		7.61	0
		7.62	0
		7.63	0
		7.64	0
		7.65	0
		7.66	0
		7.67	0
		7.68	0
		7.69	0
		7.7	0
		7.71	0
		7.72	0
		7.73	0
		7.74	0
		7.75	0
		7.76	0
		7.77	0
		7.78	0
		7.79	0
		7.8	0
		7.81	0
		7.82	0
		7.83	0
		7.84	0
		7.85	0
		7.86	0
		7.87	0
		7.88	0
		7.89	0
		7.9	0
		7.91	0
		7.92	0
		7.93	0
		7.94	0
		7.95	0
		7.96	0
		7.97	0
		7.98	0
		7.99	0
		8	0
		8.01	0
		8.02	0
		8.03	0
		8.04	0
		8.05	0
		8.06	0
		8.07	0
		8.08	0
		8.09	0
		8.1	0
		8.11	0
		8.12	0
		8.13	0
		8.14	0
		8.15	0
		8.16	0
		8.17	0
		8.18	0
		8.19	0
		8.2	0
		8.21	0
		8.22	0
		8.23	0
		8.24	0
		8.25	0
		8.26	0
		8.27	0
		8.28	0
		8.29	0
		8.3	0
		8.31	0
		8.32	0
		8.33	0
		8.34	0
		8.35	0
		8.36	0
		8.37	0
		8.38	0
		8.39	0
		8.4	0
		8.41	0
		8.42	0
		8.43	0
		8.44	0
		8.45	0
		8.46	0
		8.47	0
		8.48	0
		8.49	0
		8.5	0
		8.51	0
		8.52	0
		8.53	0
		8.54	0
		8.55	0
		8.56	0
		8.57	0
		8.58	0
		8.59	0
		8.6	0
		8.61	0
		8.62	0
		8.63	0
		8.64	0
		8.65	0
		8.66	0
		8.67	0
		8.68	0
		8.69	0
		8.7	0
		8.71	0
		8.72	0
		8.73	0
		8.74	0
		8.75	0
		8.76	0
		8.77	0
		8.78	0
		8.79	0
		8.8	0
		8.81	0
		8.82	0
		8.83	0
		8.84	0
		8.85	0
		8.86	0
		8.87	0
		8.88	0
		8.89	0
		8.9	0
		8.91	0
		8.92	0
		8.93	0
		8.94	0
		8.95	0
		8.96	0
		8.97	0
		8.98	0
		8.99	0
		9	0
		9.01	0
		9.02	0
		9.03	0
		9.04	0
		9.05	0
		9.06	0
		9.07	0
		9.08	0
		9.09	0
		9.1	0
		9.11	0
		9.12	0
		9.13	0
		9.14	0
		9.15	0
		9.16	0
		9.17	0
		9.18	0
		9.19	0
		9.2	0
		9.21	0
		9.22	0
		9.23	0
		9.24	0
		9.25	0
		9.26	0
		9.27	0
		9.28	0
		9.29	0
		9.3	0
		9.31	0
		9.32	0
		9.33	0
		9.34	0
		9.35	0
		9.36	0
		9.37	0
		9.38	0
		9.39	0
		9.4	0
		9.41	0
		9.42	0
		9.43	0
		9.44	0
		9.45	0
		9.46	0
		9.47	0
		9.48	0
		9.49	0
		9.5	0
		9.51	0
		9.52	0
		9.53	0
		9.54	0
		9.55	0
		9.56	0
		9.57	0
		9.58	0
		9.59	0
		9.6	0
		9.61	0
		9.62	0
		9.63	0
		9.64	0
		9.65	0
		9.66	0
		9.67	0
		9.68	0
		9.69	0
		9.7	0
		9.71	0
		9.72	0
		9.73	0
		9.74	0
		9.75	0
		9.76	0
		9.77	0
		9.78	0
		9.79	0
		9.8	0
		9.81	0
		9.82	0
		9.83	0
		9.84	0
		9.85	0
		9.86	0
		9.87	0
		9.88	0
		9.89	0
		9.9	0
		9.91	0
		9.92	0
		9.93	0
		9.94	0
		9.95	0
		9.96	0
		9.97	0
		9.98	0
		9.99	0
[truncated: 2 more rows]

## Sheet: Figure 2f
Figure 2f		x, mm	x[z = 0], J cm-3
		-9.99	0
		-9.98	0
		-9.97	0
		-9.96	0
		-9.95	0
		-9.94	0
		-9.93	0
		-9.92	0
		-9.91	0
		-9.9	0
		-9.89	0
		-9.88	0
		-9.87	0
		-9.86	0
		-9.85	0
		-9.84	0
		-9.83	0
		-9.82	0
		-9.81	0
		-9.8	0
		-9.79	0
		-9.78	0
		-9.77	0
		-9.76	0
		-9.75	0
		-9.74	0
		-9.73	0
		-9.72	0
		-9.71	0
		-9.7	0
		-9.69	0
		-9.68	0
		-9.67	0
		-9.66	0
		-9.65	0
		-9.64	0
		-9.63	0
		-9.62	0
		-9.61	0
		-9.6	0
		-9.59	0
		-9.58	0
		-9.57	0
		-9.56	0
		-9.55	0
		-9.54	0
		-9.53	0
		-9.52	0
		-9.51	0
		-9.5	0
		-9.49	0
		-9.48	0
		-9.47	0
		-9.46	0
		-9.45	0
		-9.44	0
		-9.43	0
		-9.42	0
		-9.41	0
		-9.4	0
		-9.39	0
		-9.38	0
		-9.37	0
		-9.36	0
		-9.35	0
		-9.34	0
		-9.33	0
		-9.32	0
		-9.31	0
		-9.3	0
		-9.29	0
		-9.28	0
		-9.27	0
		-9.26	0
		-9.25	0
		-9.24	0
		-9.23	0
		-9.22	0
		-9.21	0
		-9.2	0
		-9.19	0
		-9.18	0
		-9.17	0
		-9.16	0
		-9.15	0
		-9.14	0
		-9.13	0
		-9.12	0
		-9.11	0
		-9.1	0
		-9.09	0
		-9.08	0
		-9.07	0
		-9.06	0
		-9.05	0
		-9.04	0
		-9.03	0
		-9.02	0
		-9.01	0
		-9	0
		-8.99	0
		-8.98	0
		-8.97	0
		-8.96	0
		-8.95	0
		-8.94	0
		-8.93	0
		-8.92	0
		-8.91	0
		-8.9	0
		-8.89	0
		-8.88	0
		-8.87	0
		-8.86	0
		-8.85	0
		-8.84	0
		-8.83	0
		-8.82	0
		-8.81	0
		-8.8	0
		-8.79	0
		-8.78	0
		-8.77	0
		-8.76	0
		-8.75	0
		-8.74	0
		-8.73	0
		-8.72	0
		-8.71	0
		-8.7	0
		-8.69	0
		-8.68	0
		-8.67	0
		-8.66	0
		-8.65	0
		-8.64	0
		-8.63	0
		-8.62	0
		-8.61	0
		-8.6	0
		-8.59	0
		-8.58	0
		-8.57	0
		-8.56	0
		-8.55	0
		-8.54	0
		-8.53	0
		-8.52	0
		-8.51	0
		-8.5	0
		-8.49	0
		-8.48	0
		-8.47	0
		-8.46	0
		-8.45	0
		-8.44	0
		-8.43	0
		-8.42	0
		-8.41	0
		-8.4	0
		-8.39	0
		-8.38	0
		-8.37	0
		-8.36	0
		-8.35	0
		-8.34	0
		-8.33	0
		-8.32	0
		-8.31	0
		-8.3	0
		-8.29	0
		-8.28	0
		-8.27	0
		-8.26	0
		-8.25	0
		-8.24	0
		-8.23	0
		-8.22	0
		-8.21	0
		-8.2	0
		-8.19	0
		-8.18	0
		-8.17	0
		-8.16	0
		-8.15	0
		-8.14	0
		-8.13	0
		-8.12	0
		-8.11	0
		-8.1	0
		-8.09	0
		-8.08	0
		-8.07	0
		-8.06	0
		-8.05	0
		-8.04	0
		-8.03	0
		-8.02	0
		-8.01	0
		-8	0
		-7.99	0
		-7.98	0
		-7.97	0
		-7.96	0
		-7.95	0
		-7.94	0
		-7.93	0
		-7.92	0
		-7.91	0
		-7.9	0
		-7.89	0
		-7.88	0
		-7.87	0
		-7.86	0
		-7.85	0
		-7.84	0
		-7.83	0
		-7.82	0
		-7.81	0
		-7.8	0
		-7.79	0
		-7.78	0
		-7.77	0
		-7.76	0
		-7.75	0
		-7.74	0
		-7.73	0
		-7.72	0
		-7.71	0
		-7.7	0
		-7.69	0
		-7.68	0
		-7.67	0
		-7.66	0
		-7.65	0
		-7.64	0
		-7.63	0
		-7.62	0
		-7.61	0
		-7.6	0
		-7.59	0
		-7.58	0
		-7.57	0
		-7.56	0
		-7.55	0
		-7.54	0
		-7.53	0
		-7.52	0
		-7.51	0
		-7.5	0
		-7.49	0
		-7.48	0
		-7.47	0
		-7.46	0
		-7.45	0
		-7.44	0
		-7.43	0
		-7.42	0
		-7.41	0
		-7.4	0
		-7.39	0
		-7.38	0
		-7.37	0
		-7.36	0
		-7.35	0
		-7.34	0
		-7.33	0
		-7.32	0
		-7.31	0
		-7.3	0
		-7.29	0
		-7.28	0
		-7.27	0
		-7.26	0
		-7.25	0
		-7.24	0
		-7.23	0
		-7.22	0
		-7.21	0
		-7.2	0
		-7.19	0
		-7.18	0
		-7.17	0
		-7.16	0
		-7.15	0
		-7.14	0
		-7.13	0
		-7.12	0
		-7.11	0
		-7.1	0
		-7.09	0
		-7.08	0
		-7.07	0
		-7.06	0
		-7.05	0
		-7.04	0
		-7.03	0
		-7.02	0
		-7.01	0
		-7	0
		-6.99	0
		-6.98	0
		-6.97	0
		-6.96	0
		-6.95	0
		-6.94	0
		-6.93	0
		-6.92	0
		-6.91	0
		-6.9	0
		-6.89	0
		-6.88	0
		-6.87	0
		-6.86	0
		-6.85	0
		-6.84	0
		-6.83	0
		-6.82	0
		-6.81	0
		-6.8	0
		-6.79	0
		-6.78	0
		-6.77	0
		-6.76	0
		-6.75	0
		-6.74	0
		-6.73	0
		-6.72	0
		-6.71	0
		-6.7	0
		-6.69	0
		-6.68	0
		-6.67	0
		-6.66	0
		-6.65	0
		-6.64	0
		-6.63	0
		-6.62	0
		-6.61	0
		-6.6	0
		-6.59	0
		-6.58	0
		-6.57	0
		-6.56	0
		-6.55	0
		-6.54	0
		-6.53	0
		-6.52	0
		-6.51	0
		-6.5	0
		-6.49	0
		-6.48	0
		-6.47	0
		-6.46	0
		-6.45	0
		-6.44	0
		-6.43	0
		-6.42	0
		-6.41	0
		-6.4	0
		-6.39	0
		-6.38	0
		-6.37	0
		-6.36	0
		-6.35	0
		-6.34	0
		-6.33	0
		-6.32	0
		-6.31	0
		-6.3	0
		-6.29	0
		-6.28	0
		-6.27	0
		-6.26	0
		-6.25	0
		-6.24	0
		-6.23	0
		-6.22	0
		-6.21	0
		-6.2	0
		-6.19	0
		-6.18	0
		-6.17	0
		-6.16	0
		-6.15	0
		-6.14	0
		-6.13	0
		-6.12	0
		-6.11	0
		-6.1	0
		-6.09	0
		-6.08	0
		-6.07	0
		-6.06	0
		-6.05	0
		-6.04	0
		-6.03	0
		-6.02	0
		-6.01	0
		-6	0
		-5.99	0
		-5.98	0
		-5.97	0
		-5.96	0
		-5.95	0
		-5.94	0
		-5.93	0
		-5.92	0
		-5.91	0
		-5.9	0
		-5.89	0
		-5.88	0
		-5.87	0
		-5.86	0
		-5.85	0
		-5.84	0
		-5.83	0
		-5.82	0
		-5.81	0
		-5.8	0
		-5.79	0
		-5.78	0
		-5.77	0
		-5.76	0
		-5.75	0
		-5.74	0
		-5.73	0
		-5.72	0
		-5.71	0
		-5.7	0
		-5.69	0
		-5.68	0
		-5.67	0
		-5.66	0
		-5.65	0
		-5.64	0
		-5.63	0
		-5.62	0
		-5.61	0
		-5.6	0
		-5.59	0
		-5.58	0
		-5.57	0
		-5.56	0
		-5.55	0
		-5.54	0
		-5.53	0
		-5.52	0
		-5.51	0
		-5.5	0
		-5.49	0
		-5.48	0
		-5.47	0
		-5.46	0
		-5.45	0
		-5.44	0
		-5.43	0
		-5.42	0
		-5.41	0
		-5.4	0
		-5.39	0
		-5.38	0
		-5.37	0
		-5.36	0
		-5.35	0
		-5.34	0
		-5.33	0
		-5.32	0
		-5.31	0
		-5.3	0
		-5.29	0
		-5.28	0
		-5.27	0
		-5.26	0
		-5.25	0
		-5.24	0
		-5.23	0
		-5.22	0
		-5.21	0
		-5.2	0
		-5.19	0
		-5.18	0
		-5.17	0
		-5.16	0
		-5.15	0
		-5.14	0
		-5.13	0
		-5.12	0
		-5.11	0
		-5.1	0
		-5.09	0
		-5.08	0
		-5.07	0
		-5.06	0
		-5.05	0
		-5.04	0
		-5.03	0
		-5.02	0
		-5.01	0
		-5	0
		-4.99	0
		-4.98	0
		-4.97	0
		-4.96	0
		-4.95	0
		-4.94	0
		-4.93	0
		-4.92	0
		-4.91	0
		-4.9	0
		-4.89	0
		-4.88	0
		-4.87	0
		-4.86	0
		-4.85	0
		-4.84	0
		-4.83	0
		-4.82	0
		-4.81	0
		-4.8	0
		-4.79	0
		-4.78	0
		-4.77	0
		-4.76	0
		-4.75	0
		-4.74	0
		-4.73	0
		-4.72	0
		-4.71	0
		-4.7	0
		-4.69	0
		-4.68	0
		-4.67	0
		-4.66	0
		-4.65	0
		-4.64	0
		-4.63	0
		-4.62	0
		-4.61	0
		-4.6	0
		-4.59	0
		-4.58	0
		-4.57	0
		-4.56	0
		-4.55	0
		-4.54	0
		-4.53	0
		-4.52	0
		-4.51	0
		-4.5	0
		-4.49	0
		-4.48	0
		-4.47	0
		-4.46	0
		-4.45	0
		-4.44	0
		-4.43	0
		-4.42	0
		-4.41	0
		-4.4	0
		-4.39	0
		-4.38	0
		-4.37	0
		-4.36	0
		-4.35	0
		-4.34	0
		-4.33	0
		-4.32	0
		-4.31	0
		-4.3	0
		-4.29	0
		-4.28	0
		-4.27	0
		-4.26	8.82865e-125
		-4.25	3.59379e-124
		-4.24	1.45807e-123
		-4.23	5.89617e-123
		-4.22	2.37646e-122
		-4.21	9.54678e-122
		-4.2	3.82253e-121
		-4.19	1.5255e-120
		-4.18	6.06793e-120
		-4.17	2.40567e-119
		-4.16	9.50603e-119
		-4.15	3.74394e-118
		-4.14	1.46969e-117
		-4.13	5.7503e-117
		-4.12	2.24245e-116
		-4.11	8.71608e-116
		-4.1	3.37666e-115
		-4.09	1.30383e-114
		-4.08	5.01789e-114
		-4.07	1.92481e-113
		-4.06	7.35907e-113
		-4.05	2.8043e-112
		-4.04	1.06511e-111
		-4.03	4.0321e-111
		-4.02	1.52137e-110
		-4.01	5.72144e-110
		-4	2.14458e-109
		-3.99	8.01214e-109
		-3.98	2.98346e-108
		-3.97	1.10729e-107
		-3.96	4.09607e-107
		-3.95	1.51022e-106
		-3.94	5.54986e-106
		-3.93	2.03278e-105
		-3.92	7.42106e-105
		-3.91	2.70028e-104
		-3.9	9.79307e-104
		-3.89	3.53994e-103
		-3.88	1.27538e-102
		-3.87	4.57986e-102
		-3.86	1.63919e-101
		-3.85	5.84758e-101
		-3.84	2.07917e-100
		-3.83	7.36834e-100
		-3.82	2.60266e-99
		-3.81	9.16288e-99
		-3.8	3.21524e-98
		-3.79	1.12451e-97
		-3.78	3.91994e-97
		-3.77	1.36196e-96
		-3.76	4.71643e-96
		-3.75	1.62791e-95
		-3.74	5.60037e-95
		-3.73	1.9203e-94
		-3.72	6.56279e-94
		-3.71	2.2355e-93
		-3.7	7.58977e-93
		-3.69	2.56832e-92
		-3.68	8.6624e-92
		-3.67	2.91201e-91
		-3.66	9.757e-91
		-3.65	3.25841e-90
		-3.64	1.08458e-89
		-3.63	3.59822e-89
		-3.62	1.18981e-88
		-3.61	3.92137e-88
		-3.6	1.28814e-87
		-3.59	4.21751e-87
		-3.58	1.37631e-86
		-3.57	4.47655e-86
		-3.56	1.45124e-85
		-3.55	4.68922e-85
		-3.54	1.51018e-84
		-3.53	4.84758e-84
		-3.52	1.55092e-83
		-3.51	4.9456e-83
		-3.5	1.57187e-82
		-3.49	4.97946e-82
		-3.48	1.57222e-81
		-3.47	4.94782e-81
		-3.46	1.55196e-80
		-3.45	4.85192e-80
		-3.44	1.51187e-79
		-3.43	4.69551e-79
		-3.42	1.45351e-78
		-3.41	4.48457e-78
		-3.4	1.37908e-77
		-3.39	4.22696e-77
		-3.38	1.29131e-76
		-3.37	3.93191e-76
		-3.36	1.19328e-75
		-3.35	3.6095e-75
		-3.34	1.08823e-74
		-3.33	3.2701e-74
		-3.32	9.79417e-74
		-3.31	2.92376e-73
		-3.3	8.69929e-73
		-3.29	2.57984e-72
		-3.28	7.62551e-72
		-3.27	2.24653e-71
		-3.26	6.59664e-71
		-3.25	1.93064e-70
		-3.24	5.63178e-70
		-3.23	1.63741e-69
		-3.22	4.74501e-69
		-3.21	1.37051e-68
		-3.2	3.94545e-68
		-3.19	1.13208e-67
		-3.18	3.23762e-67
		-3.17	9.22871e-67
		-3.16	2.62194e-66
		-3.15	7.4246e-66
		-3.14	2.09551e-65
		-3.13	5.89487e-65
		-3.12	1.65282e-64
		-3.11	4.61895e-64
		-3.1	1.28656e-63
		-3.09	3.57176e-63
		-3.08	9.8833e-63
		-3.07	2.72577e-62
		-3.06	7.49279e-62
		-3.05	2.05289e-61
		-3.04	5.60601e-61
		-3.03	1.52584e-60
		-3.02	4.13936e-60
		-3.01	1.11924e-59
		-3	3.01635e-59
		-2.99	8.10226e-59
		-2.98	2.16919e-58
		-2.97	5.78838e-58
		-2.96	1.53951e-57
		-2.95	4.0811e-57
		-2.94	1.0783e-56
		-2.93	2.83966e-56
		-2.92	7.45351e-56
		-2.91	1.94995e-55
		-2.9	5.08455e-55
		-2.89	1.32145e-54
		-2.88	3.42305e-54
		-2.87	8.83781e-54
		-2.86	2.27428e-53
		-2.85	5.83322e-53
		-2.84	1.49122e-52
		-2.83	3.79963e-52
		-2.82	9.64958e-52
		-2.81	2.44255e-51
		-2.8	6.16232e-51
		-2.79	1.54958e-50
		-2.78	3.88373e-50
		-2.77	9.70179e-50
		-2.76	2.41558e-49
		-2.75	5.99459e-49
		-2.74	1.48274e-48
		-2.73	3.65541e-48
		-2.72	8.98205e-48
		-2.71	2.19979e-47
		-2.7	5.36976e-47
		-2.69	1.30646e-46
		-2.68	3.16813e-46
		-2.67	7.65735e-46
		-2.66	1.84468e-45
		-2.65	4.42925e-45
		-2.64	1.06e-44
		-2.63	2.52843e-44
		-2.62	6.01121e-44
		-2.61	1.42443e-43
		-2.6	3.36423e-43
		-2.59	7.91951e-43
		-2.58	1.85814e-42
		-2.57	4.34535e-42
		-2.56	1.01284e-41
		-2.55	2.35299e-41
		-2.54	5.4484e-41
		-2.53	1.25743e-40
		-2.52	2.89246e-40
		-2.51	6.6316e-40
		-2.5	1.51543e-39
		-2.49	3.4516e-39
		-2.48	7.83559e-39
		-2.47	1.77293e-38
		-2.46	3.99832e-38
		-2.45	8.98733e-38
		-2.44	2.0135e-37
		-2.43	4.49613e-37
		-2.42	1.00068e-36
		-2.41	2.21981e-36
		-2.4	4.90801e-36
		-2.39	1.08159e-35
		-2.38	2.37567e-35
		-2.37	5.20088e-35
		-2.36	1.13484e-34
		-2.35	2.46808e-34
		-2.34	5.34998e-34
		-2.33	1.15588e-33
		-2.32	2.48908e-33
		-2.31	5.34236e-33
		-2.3	1.14286e-32
		-2.29	2.43682e-32
		-2.28	5.17868e-32
		-2.27	1.09694e-31
		-2.26	2.31586e-31
		-2.25	4.87314e-31
		-2.24	1.02205e-30
		-2.23	2.13651e-30
		-2.22	4.45148e-30
		-2.21	9.24422e-30
		-2.2	1.91339e-29
		-2.19	3.94733e-29
		-2.18	8.11655e-29
		-2.17	1.66344e-28
		-2.16	3.39788e-28
		-2.15	6.91795e-28
		-2.14	1.40383e-27
		-2.13	2.83934e-27
		-2.12	5.72385e-27
		-2.11	1.15008e-26
		-2.1	2.3032e-26
		-2.09	4.59732e-26
		-2.08	9.14627e-26
		-2.07	1.81364e-25
		-2.06	3.58447e-25
		-2.05	7.061e-25
		-2.04	1.38635e-24
		-2.03	2.713e-24
		-2.02	5.29167e-24
		-2.01	1.02873e-23
		-2	1.99333e-23
		-1.99	3.84968e-23
		-1.98	7.4103e-23
		-1.97	1.42172e-22
		-1.96	2.7187e-22
		-1.95	5.18172e-22
		-1.94	9.84361e-22
		-1.93	1.86381e-21
		-1.92	3.51736e-21
		-1.91	6.61605e-21
		-1.9	1.24036e-20
		-1.89	2.31774e-20
		-1.88	4.31666e-20
		-1.87	8.01306e-20
		-1.86	1.48257e-19
		-1.85	2.73402e-19
		-1.84	5.0252e-19
		-1.83	9.20605e-19
		-1.82	1.68097e-18
		-1.81	3.05924e-18
		-1.8	5.54926e-18
		-1.79	1.00328e-17
		-1.78	1.80792e-17
		-1.77	3.24714e-17
		-1.76	5.81288e-17
		-1.75	1.03717e-16
		-1.74	1.84447e-16
		-1.73	3.26937e-16
		-1.72	5.77594e-16
		-1.71	1.01707e-15
		-1.7	1.78501e-15
		-1.69	3.1225e-15
		-1.68	5.44414e-15
		-1.67	9.46072e-15
		-1.66	1.63865e-14
		-1.65	2.82888e-14
		-1.64	4.86756e-14
		-1.63	8.34785e-14
		-1.62	1.42694e-13
		-1.61	2.4311e-13
		-1.6	4.12827e-13
		-1.59	6.98716e-13
		-1.58	1.17869e-12
		-1.57	1.98183e-12
		-1.56	3.32124e-12
		-1.55	5.54755e-12
		-1.54	9.2357e-12
		-1.53	1.53252e-11
		-1.52	2.53459e-11
		-1.51	4.17809e-11
		-1.5	6.86459e-11
		-1.49	1.12414e-10
		-1.48	1.83481e-10
		-1.47	2.98489e-10
		-1.46	4.83988e-10
		-1.45	7.82181e-10
		-1.44	1.25993e-09
		-1.43	2.02281e-09
		-1.42	3.2369e-09
		-1.41	5.16263e-09
		-1.4	8.20692e-09
		-1.39	1.30034e-08
		-1.38	2.05352e-08
		-1.37	3.23229e-08
		-1.36	5.07093e-08
		-1.35	7.92926e-08
		-1.34	1.23579e-07
		-1.33	1.91966e-07
		-1.32	2.97215e-07
		-1.31	4.58653e-07
		-1.3	7.05449e-07
		-1.29	1.08147e-06
		-1.28	1.65245e-06
		-1.27	2.51658e-06
		-1.26	3.81998e-06
		-1.25	5.77934e-06
		-1.24	8.71489e-06
		-1.23	1.30983e-05
		-1.22	1.96215e-05
		-1.21	2.92966e-05
		-1.2	4.35984e-05
		-1.19	6.46682e-05
		-1.18	9.56044e-05
		-1.17	0.000140874
		-1.16	0.000206897
		-1.15	0.000302861
		-1.14	0.000441874
		-1.13	0.000642572
		-1.12	0.000931349
		-1.11	0.00135
		-1.1	0.00194
		-1.09	0.00278
		-1.08	0.00398
		-1.07	0.00567
		-1.06	0.00806
		-1.05	0.01141
		-1.04	0.01611
		-1.03	0.02266
		-1.02	0.03178
		-1.01	0.04443
		-1	0.06189
		-0.99	0.08594
		-0.98	0.11894
		-0.97	0.16407
		-0.96	0.22558
		-0.95	0.30912
		-0.94	0.42221
		-0.93	0.57478
		-0.92	0.77989
		-0.91	1.05471
		-0.9	1.42168
		-0.89	1.91002
		-0.88	2.55766
		-0.87	3.4136
		-0.86	4.54098
		-0.85	6.02081
		-0.84	7.95658
		-0.83	10.4801
		-0.82	13.7585
		-0.81	18.003
		-0.8	23.4794
		-0.79	30.5207
		-0.78	39.543
		-0.77	51.0636
		-0.76	65.7236
		-0.75	84.3136
		-0.74	107.806
		-0.73	137.389
		-0.72	174.514
		-0.71	220.941
		-0.7	278.798
		-0.69	350.646
		-0.68	439.558
		-0.67	549.2
		-0.66	683.93
		-0.65	848.908
		-0.64	1050.21
		-0.63	1294.97
		-0.62	1591.51
		-0.61	1949.52
		-0.6	2380.19
		-0.59	2896.43
		-0.58	3513.04
		-0.57	4246.87
		-0.56	5117.08
		-0.55	6145.3
		-0.54	7355.81
		-0.53	8775.78
		-0.52	10435.4
		-0.51	12367.9
		-0.5	14610.1
		-0.49	17202
		-0.48	20186.9
		-0.47	23611.7
		-0.46	27526.6
		-0.45	31984.9
		-0.44	37042.9
		-0.43	42759.4
		-0.42	49195.5
		-0.41	56414
		-0.4	64478.6
		-0.39	73453.3
		-0.38	83401.6
		-0.37	94385.4
		-0.36	106464
		-0.35	119692
		-0.34	134121
		-0.33	149795
		-0.32	166749
		-0.31	185011
		-0.3	204596
		-0.29	225509
		-0.28	247742
		-0.27	271270
		-0.26	296054
		-0.25	322038
		-0.24	349149
		-0.23	377296
		-0.22	406369
		-0.21	436240
		-0.2	466765
		-0.19	497780
		-0.18	529108
		-0.17	560556
		-0.16	591916
		-0.15	622972
		-0.14	653498
		-0.13	683262
		-0.12	712028
		-0.11	739561
		-0.1	765630
		-0.09	790006
		-0.08	812473
		-0.07	832828
		-0.06	850880
		-0.05	866461
		-0.04	879420
		-0.03	889634
		-0.02	897002
		-0.01	901452
		0	902940
		0.01	901452
		0.02	897002
		0.03	889634
		0.04	879420
		0.05	866461
		0.06	850880
		0.07	832828
		0.08	812473
		0.09	790006
		0.1	765630
		0.11	739561
		0.12	712028
		0.13	683262
		0.14	653498
		0.15	622972
		0.16	591916
		0.17	560556
		0.18	529108
		0.19	497780
		0.2	466765
		0.21	436240
		0.22	406369
		0.23	377296
		0.24	349149
		0.25	322038
		0.26	296054
		0.27	271270
		0.28	247742
		0.29	225509
		0.3	204596
		0.31	185011
		0.32	166749
		0.33	149795
		0.34	134121
		0.35	119692
		0.36	106464
		0.37	94385.4
		0.38	83401.6
		0.39	73453.3
		0.4	64478.6
		0.41	56414
		0.42	49195.5
		0.43	42759.4
		0.44	37042.9
		0.45	31984.9
		0.46	27526.6
		0.47	23611.7
		0.48	20186.9
		0.49	17202
		0.5	14610.1
		0.51	12367.9
		0.52	10435.4
		0.53	8775.78
		0.54	7355.81
		0.55	6145.3
		0.56	5117.08
		0.57	4246.87
		0.58	3513.04
		0.59	2896.43
		0.6	2380.19
		0.61	1949.52
		0.62	1591.51
		0.63	1294.97
		0.64	1050.21
		0.65	848.908
		0.66	683.93
		0.67	549.2
		0.68	439.558
		0.69	350.646
		0.7	278.798
		0.71	220.941
		0.72	174.514
		0.73	137.389
		0.74	107.806
		0.75	84.3136
		0.76	65.7236
		0.77	51.0636
		0.78	39.543
		0.79	30.5207
		0.8	23.4794
		0.81	18.003
		0.82	13.7585
		0.83	10.4801
		0.84	7.95658
		0.85	6.02081
		0.86	4.54098
		0.87	3.4136
		0.88	2.55766
		0.89	1.91002
		0.9	1.42168
		0.91	1.05471
		0.92	0.77989
		0.93	0.57478
		0.94	0.42221
		0.95	0.30912
		0.96	0.22558
		0.97	0.16407
		0.98	0.11894
		0.99	0.08594
		1	0.06189
		1.01	0.04443
		1.02	0.03178
		1.03	0.02266
		1.04	0.01611
		1.05	0.01141
		1.06	0.00806
		1.07	0.00567
		1.08	0.00398
		1.09	0.00278
		1.1	0.00194
		1.11	0.00135
		1.12	0.000931349
		1.13	0.000642572
		1.14	0.000441874
		1.15	0.000302861
		1.16	0.000206897
		1.17	0.000140874
		1.18	9.56044e-05
		1.19	6.46682e-05
		1.2	4.35984e-05
		1.21	2.92966e-05
		1.22	1.96215e-05
		1.23	1.30983e-05
		1.24	8.71489e-06
		1.25	5.77934e-06
		1.26	3.81998e-06
		1.27	2.51658e-06
		1.28	1.65245e-06
		1.29	1.08147e-06
		1.3	7.05449e-07
		1.31	4.58653e-07
		1.32	2.97215e-07
		1.33	1.91966e-07
		1.34	1.23579e-07
		1.35	7.92926e-08
		1.36	5.07093e-08
		1.37	3.23229e-08
		1.38	2.05352e-08
		1.39	1.30034e-08
		1.4	8.20692e-09
		1.41	5.16263e-09
		1.42	3.2369e-09
		1.43	2.02281e-09
		1.44	1.25993e-09
		1.45	7.82181e-10
		1.46	4.83988e-10
		1.47	2.98489e-10
		1.48	1.83481e-10
		1.49	1.12414e-10
		1.5	6.86459e-11
		1.51	4.17809e-11
		1.52	2.53459e-11
		1.53	1.53252e-11
		1.54	9.2357e-12
		1.55	5.54755e-12
		1.56	3.32124e-12
		1.57	1.98183e-12
		1.58	1.17869e-12
		1.59	6.98716e-13
		1.6	4.12827e-13
		1.61	2.4311e-13
		1.62	1.42694e-13
		1.63	8.34785e-14
		1.64	4.86756e-14
		1.65	2.82888e-14
		1.66	1.63865e-14
		1.67	9.46072e-15
		1.68	5.44414e-15
		1.69	3.1225e-15
		1.7	1.78501e-15
		1.71	1.01707e-15
		1.72	5.77594e-16
		1.73	3.26937e-16
		1.74	1.84447e-16
		1.75	1.03717e-16
		1.76	5.81288e-17
		1.77	3.24714e-17
		1.78	1.80792e-17
		1.79	1.00328e-17
		1.8	5.54926e-18
		1.81	3.05924e-18
		1.82	1.68097e-18
		1.83	9.20605e-19
		1.84	5.0252e-19
		1.85	2.73402e-19
		1.86	1.48257e-19
		1.87	8.01306e-20
		1.88	4.31666e-20
		1.89	2.31774e-20
		1.9	1.24036e-20
		1.91	6.61605e-21
		1.92	3.51736e-21
		1.93	1.86381e-21
		1.94	9.84361e-22
		1.95	5.18172e-22
		1.96	2.7187e-22
		1.97	1.42172e-22
		1.98	7.4103e-23
		1.99	3.84968e-23
		2	1.99333e-23
		2.01	1.02873e-23
		2.02	5.29167e-24
		2.03	2.713e-24
		2.04	1.38635e-24
		2.05	7.061e-25
		2.06	3.58447e-25
		2.07	1.81364e-25
		2.08	9.14627e-26
		2.09	4.59732e-26
		2.1	2.3032e-26
		2.11	1.15008e-26
		2.12	5.72385e-27
		2.13	2.83934e-27
		2.14	1.40383e-27
		2.15	6.91795e-28
		2.16	3.39788e-28
		2.17	1.66344e-28
		2.18	8.11655e-29
		2.19	3.94733e-29
		2.2	1.91339e-29
		2.21	9.24422e-30
		2.22	4.45148e-30
		2.23	2.13651e-30
		2.24	1.02205e-30
		2.25	4.87314e-31
		2.26	2.31586e-31
		2.27	1.09694e-31
		2.28	5.17868e-32
		2.29	2.43682e-32
		2.3	1.14286e-32
		2.31	5.34236e-33
		2.32	2.48908e-33
		2.33	1.15588e-33
		2.34	5.34998e-34
		2.35	2.46808e-34
		2.36	1.13484e-34
		2.37	5.20088e-35
		2.38	2.37567e-35
		2.39	1.08159e-35
		2.4	4.90801e-36
		2.41	2.21981e-36
		2.42	1.00068e-36
		2.43	4.49613e-37
		2.44	2.0135e-37
		2.45	8.98733e-38
		2.46	3.99832e-38
		2.47	1.77293e-38
		2.48	7.83559e-39
		2.49	3.4516e-39
		2.5	1.51543e-39
		2.51	6.6316e-40
		2.52	2.89246e-40
		2.53	1.25743e-40
		2.54	5.4484e-41
		2.55	2.35299e-41
		2.56	1.01284e-41
		2.57	4.34535e-42
		2.58	1.85814e-42
		2.59	7.91951e-43
		2.6	3.36423e-43
		2.61	1.42443e-43
		2.62	6.01121e-44
		2.63	2.52843e-44
		2.64	1.06e-44
		2.65	4.42925e-45
		2.66	1.84468e-45
		2.67	7.65735e-46
		2.68	3.16813e-46
		2.69	1.30646e-46
		2.7	5.36976e-47
		2.71	2.19979e-47
		2.72	8.98205e-48
		2.73	3.65541e-48
		2.74	1.48274e-48
		2.75	5.99459e-49
		2.76	2.41558e-49
		2.77	9.70179e-50
		2.78	3.88373e-50
		2.79	1.54958e-50
		2.8	6.16232e-51
		2.81	2.44255e-51
		2.82	9.64958e-52
		2.83	3.79963e-52
		2.84	1.49122e-52
		2.85	5.83322e-53
		2.86	2.27428e-53
		2.87	8.83781e-54
		2.88	3.42305e-54
		2.89	1.32145e-54
		2.9	5.08455e-55
		2.91	1.94995e-55
		2.92	7.45351e-56
		2.93	2.83966e-56
		2.94	1.0783e-56
		2.95	4.0811e-57
		2.96	1.53951e-57
		2.97	5.78838e-58
		2.98	2.16919e-58
		2.99	8.10226e-59
		3	3.01635e-59
		3.01	1.11924e-59
		3.02	4.13936e-60
		3.03	1.52584e-60
		3.04	5.60601e-61
		3.05	2.05289e-61
		3.06	7.49279e-62
		3.07	2.72577e-62
		3.08	9.8833e-63
		3.09	3.57176e-63
		3.1	1.28656e-63
		3.11	4.61895e-64
		3.12	1.65282e-64
		3.13	5.89487e-65
		3.14	2.09551e-65
		3.15	7.4246e-66
		3.16	2.62194e-66
		3.17	9.22871e-67
		3.18	3.23762e-67
		3.19	1.13208e-67
		3.2	3.94545e-68
		3.21	1.37051e-68
		3.22	4.74501e-69
		3.23	1.63741e-69
		3.24	5.63178e-70
		3.25	1.93064e-70
		3.26	6.59664e-71
		3.27	2.24653e-71
		3.28	7.62551e-72
		3.29	2.57984e-72
		3.3	8.69929e-73
		3.31	2.92376e-73
		3.32	9.79417e-74
		3.33	3.2701e-74
		3.34	1.08823e-74
		3.35	3.6095e-75
		3.36	1.19328e-75
		3.37	3.93191e-76
		3.38	1.29131e-76
		3.39	4.22696e-77
		3.4	1.37908e-77
		3.41	4.48457e-78
		3.42	1.45351e-78
		3.43	4.69551e-79
		3.44	1.51187e-79
		3.45	4.85192e-80
		3.46	1.55196e-80
		3.47	4.94782e-81
		3.48	1.57222e-81
		3.49	4.97946e-82
		3.5	1.57187e-82
		3.51	4.9456e-83
		3.52	1.55092e-83
		3.53	4.84758e-84
		3.54	1.51018e-84
		3.55	4.68922e-85
		3.56	1.45124e-85
		3.57	4.47655e-86
		3.58	1.37631e-86
		3.59	4.21751e-87
		3.6	1.28814e-87
		3.61	3.92137e-88
		3.62	1.18981e-88
		3.63	3.59822e-89
		3.64	1.08458e-89
		3.65	3.25841e-90
		3.66	9.757e-91
		3.67	2.91201e-91
		3.68	8.6624e-92
		3.69	2.56832e-92
		3.7	7.58977e-93
		3.71	2.2355e-93
		3.72	6.56279e-94
		3.73	1.9203e-94
		3.74	5.60037e-95
		3.75	1.62791e-95
		3.76	4.71643e-96
		3.77	1.36196e-96
		3.78	3.91994e-97
		3.79	1.12451e-97
		3.8	3.21524e-98
		3.81	9.16288e-99
		3.82	2.60266e-99
		3.83	7.36834e-100
		3.84	2.07917e-100
		3.85	5.84758e-101
		3.86	1.63919e-101
		3.87	4.57986e-102
		3.88	1.27538e-102
		3.89	3.53994e-103
		3.9	9.79307e-104
		3.91	2.70028e-104
		3.92	7.42106e-105
		3.93	2.03278e-105
		3.94	5.54986e-106
		3.95	1.51022e-106
		3.96	4.09607e-107
		3.97	1.10729e-107
		3.98	2.98346e-108
		3.99	8.01214e-109
		4	2.14458e-109
		4.01	5.72144e-110
		4.02	1.52137e-110
		4.03	4.0321e-111
		4.04	1.06511e-111
		4.05	2.8043e-112
		4.06	7.35907e-113
		4.07	1.92481e-113
		4.08	5.01789e-114
		4.09	1.30383e-114
		4.1	3.37666e-115
		4.11	8.71608e-116
		4.12	2.24245e-116
		4.13	5.7503e-117
		4.14	1.46969e-117
		4.15	3.74394e-118
		4.16	9.50603e-119
		4.17	2.40567e-119
		4.18	6.06793e-120
		4.19	1.5255e-120
		4.2	3.82253e-121
		4.21	9.54678e-122
		4.22	2.37646e-122
		4.23	5.89617e-123
		4.24	1.45807e-123
		4.25	3.59379e-124
		4.26	8.82865e-125
		4.27	0
		4.28	0
		4.29	0
		4.3	0
		4.31	0
		4.32	0
		4.33	0
		4.34	0
		4.35	0
		4.36	0
		4.37	0
		4.38	0
		4.39	0
		4.4	0
		4.41	0
		4.42	0
		4.43	0
		4.44	0
		4.45	0
		4.46	0
		4.47	0
		4.48	0
		4.49	0
		4.5	0
		4.51	0
		4.52	0
		4.53	0
		4.54	0
		4.55	0
		4.56	0
		4.57	0
		4.58	0
		4.59	0
		4.6	0
		4.61	0
		4.62	0
		4.63	0
		4.64	0
		4.65	0
		4.66	0
		4.67	0
		4.68	0
		4.69	0
		4.7	0
		4.71	0
		4.72	0
		4.73	0
		4.74	0
		4.75	0
		4.76	0
		4.77	0
		4.78	0
		4.79	0
		4.8	0
		4.81	0
		4.82	0
		4.83	0
		4.84	0
		4.85	0
		4.86	0
		4.87	0
		4.88	0
		4.89	0
		4.9	0
		4.91	0
		4.92	0
		4.93	0
		4.94	0
		4.95	0
		4.96	0
		4.97	0
		4.98	0
		4.99	0
		5	0
		5.01	0
		5.02	0
		5.03	0
		5.04	0
		5.05	0
		5.06	0
		5.07	0
		5.08	0
		5.09	0
		5.1	0
		5.11	0
		5.12	0
		5.13	0
		5.14	0
		5.15	0
		5.16	0
		5.17	0
		5.18	0
		5.19	0
		5.2	0
		5.21	0
		5.22	0
		5.23	0
		5.24	0
		5.25	0
		5.26	0
		5.27	0
		5.28	0
		5.29	0
		5.3	0
		5.31	0
		5.32	0
		5.33	0
		5.34	0
		5.35	0
		5.36	0
		5.37	0
		5.38	0
		5.39	0
		5.4	0
		5.41	0
		5.42	0
		5.43	0
		5.44	0
		5.45	0
		5.46	0
		5.47	0
		5.48	0
		5.49	0
		5.5	0
		5.51	0
		5.52	0
		5.53	0
		5.54	0
		5.55	0
		5.56	0
		5.57	0
		5.58	0
		5.59	0
		5.6	0
		5.61	0
		5.62	0
		5.63	0
		5.64	0
		5.65	0
		5.66	0
		5.67	0
		5.68	0
		5.69	0
		5.7	0
		5.71	0
		5.72	0
		5.73	0
		5.74	0
		5.75	0
		5.76	0
		5.77	0
		5.78	0
		5.79	0
		5.8	0
		5.81	0
		5.82	0
		5.83	0
		5.84	0
		5.85	0
		5.86	0
		5.87	0
		5.88	0
		5.89	0
		5.9	0
		5.91	0
		5.92	0
		5.93	0
		5.94	0
		5.95	0
		5.96	0
		5.97	0
		5.98	0
		5.99	0
		6	0
		6.01	0
		6.02	0
		6.03	0
		6.04	0
		6.05	0
		6.06	0
		6.07	0
		6.08	0
		6.09	0
		6.1	0
		6.11	0
		6.12	0
		6.13	0
		6.14	0
		6.15	0
		6.16	0
		6.17	0
		6.18	0
		6.19	0
		6.2	0
		6.21	0
		6.22	0
		6.23	0
		6.24	0
		6.25	0
		6.26	0
		6.27	0
		6.28	0
		6.29	0
		6.3	0
		6.31	0
		6.32	0
		6.33	0
		6.34	0
		6.35	0
		6.36	0
		6.37	0
		6.38	0
		6.39	0
		6.4	0
		6.41	0
		6.42	0
		6.43	0
		6.44	0
		6.45	0
		6.46	0
		6.47	0
		6.48	0
		6.49	0
		6.5	0
		6.51	0
		6.52	0
		6.53	0
		6.54	0
		6.55	0
		6.56	0
		6.57	0
		6.58	0
		6.59	0
		6.6	0
		6.61	0
		6.62	0
		6.63	0
		6.64	0
		6.65	0
		6.66	0
		6.67	0
		6.68	0
		6.69	0
		6.7	0
		6.71	0
		6.72	0
		6.73	0
		6.74	0
		6.75	0
		6.76	0
		6.77	0
		6.78	0
		6.79	0
		6.8	0
		6.81	0
		6.82	0
		6.83	0
		6.84	0
		6.85	0
		6.86	0
		6.87	0
		6.88	0
		6.89	0
		6.9	0
		6.91	0
		6.92	0
		6.93	0
		6.94	0
		6.95	0
		6.96	0
		6.97	0
		6.98	0
		6.99	0
		7	0
		7.01	0
		7.02	0
		7.03	0
		7.04	0
		7.05	0
		7.06	0
		7.07	0
		7.08	0
		7.09	0
		7.1	0
		7.11	0
		7.12	0
		7.13	0
		7.14	0
		7.15	0
		7.16	0
		7.17	0
		7.18	0
		7.19	0
		7.2	0
		7.21	0
		7.22	0
		7.23	0
		7.24	0
		7.25	0
		7.26	0
		7.27	0
		7.28	0
		7.29	0
		7.3	0
		7.31	0
		7.32	0
		7.33	0
		7.34	0
		7.35	0
		7.36	0
		7.37	0
		7.38	0
		7.39	0
		7.4	0
		7.41	0
		7.42	0
		7.43	0
		7.44	0
		7.45	0
		7.46	0
		7.47	0
		7.48	0
		7.49	0
		7.5	0
		7.51	0
		7.52	0
		7.53	0
		7.54	0
		7.55	0
		7.56	0
		7.57	0
		7.58	0
		7.59	0
		7.6	0
		7.61	0
		7.62	0
		7.63	0
		7.64	0
		7.65	0
		7.66	0
		7.67	0
		7.68	0
		7.69	0
		7.7	0
		7.71	0
		7.72	0
		7.73	0
		7.74	0
		7.75	0
		7.76	0
		7.77	0
		7.78	0
		7.79	0
		7.8	0
		7.81	0
		7.82	0
		7.83	0
		7.84	0
		7.85	0
		7.86	0
		7.87	0
		7.88	0
		7.89	0
		7.9	0
		7.91	0
		7.92	0
		7.93	0
		7.94	0
		7.95	0
		7.96	0
		7.97	0
		7.98	0
		7.99	0
		8	0
		8.01	0
		8.02	0
		8.03	0
		8.04	0
		8.05	0
		8.06	0
		8.07	0
		8.08	0
		8.09	0
		8.1	0
		8.11	0
		8.12	0
		8.13	0
		8.14	0
		8.15	0
		8.16	0
		8.17	0
		8.18	0
		8.19	0
		8.2	0
		8.21	0
		8.22	0
		8.23	0
		8.24	0
		8.25	0
		8.26	0
		8.27	0
		8.28	0
		8.29	0
		8.3	0
		8.31	0
		8.32	0
		8.33	0
		8.34	0
		8.35	0
		8.36	0
		8.37	0
		8.38	0
		8.39	0
		8.4	0
		8.41	0
		8.42	0
		8.43	0
		8.44	0
		8.45	0
		8.46	0
		8.47	0
		8.48	0
		8.49	0
		8.5	0
		8.51	0
		8.52	0
		8.53	0
		8.54	0
		8.55	0
		8.56	0
		8.57	0
		8.58	0
		8.59	0
		8.6	0
		8.61	0
		8.62	0
		8.63	0
		8.64	0
		8.65	0
		8.66	0
		8.67	0
		8.68	0
		8.69	0
		8.7	0
		8.71	0
		8.72	0
		8.73	0
		8.74	0
		8.75	0
		8.76	0
		8.77	0
		8.78	0
		8.79	0
		8.8	0
		8.81	0
		8.82	0
		8.83	0
		8.84	0
		8.85	0
		8.86	0
		8.87	0
		8.88	0
		8.89	0
		8.9	0
		8.91	0
		8.92	0
		8.93	0
		8.94	0
		8.95	0
		8.96	0
		8.97	0
		8.98	0
		8.99	0
		9	0
		9.01	0
		9.02	0
		9.03	0
		9.04	0
		9.05	0
		9.06	0
		9.07	0
		9.08	0
		9.09	0
		9.1	0
		9.11	0
		9.12	0
		9.13	0
		9.14	0
		9.15	0
		9.16	0
		9.17	0
		9.18	0
		9.19	0
		9.2	0
		9.21	0
		9.22	0
		9.23	0
		9.24	0
		9.25	0
		9.26	0
		9.27	0
		9.28	0
		9.29	0
		9.3	0
		9.31	0
		9.32	0
		9.33	0
		9.34	0
		9.35	0
		9.36	0
		9.37	0
		9.38	0
		9.39	0
		9.4	0
		9.41	0
		9.42	0
		9.43	0
		9.44	0
		9.45	0
		9.46	0
		9.47	0
		9.48	0
		9.49	0
		9.5	0
		9.51	0
		9.52	0
		9.53	0
		9.54	0
		9.55	0
		9.56	0
		9.57	0
		9.58	0
		9.59	0
		9.6	0
		9.61	0
		9.62	0
		9.63	0
		9.64	0
		9.65	0
		9.66	0
		9.67	0
		9.68	0
		9.69	0
		9.7	0
		9.71	0
		9.72	0
		9.73	0
		9.74	0
		9.75	0
		9.76	0
		9.77	0
		9.78	0
		9.79	0
		9.8	0
		9.81	0
		9.82	0
		9.83	0
		9.84	0
		9.85	0
		9.86	0
		9.87	0
		9.88	0
		9.89	0
		9.9	0
		9.91	0
		9.92	0
		9.93	0
		9.94	0
		9.95	0
		9.96	0
		9.97	0
		9.98	0
		9.99	0
[truncated: 2 more rows]

## Sheet: Figure 3b
Figure 3b	Cavity size
		895 kJ cm-3 (red dots)								297 kJ cm-3 (black dots)
		Right part (x>0), mm	Error	z, mm (inside LiF)		Left part (x<0), mm	Error	z, mm (inside LiF)		Right part (x>0), mm	Error	z, mm (inside LiF)		Left part (x<0), mm	Error	z, mm (inside LiF)
		1.3	0.05	0		-1.3	0.05	0		0.65	0.05	-1.4		-0.65	0.05	-1.4
		1	0.05	-1.4		-1	0.05	-1.4		0.6	0.05	-2.8		-0.6	0.05	-2.8
		0.85	0.05	-2.8		-0.85	0.05	-2.8		0.5	0.05	-4.2		-0.5	0.05	-4.2
		1.05	0.05	-4.2		-1.05	0.05	-4.2		0.3	0.05	-5.6		-0.3	0.05	-5.6
		0.85	0.05	-5.6		-0.85	0.05	-5.6		0.3	0.05	-7		-0.3	0.05	-7
		0.775	0.05	-7		-0.775	0.05	-7		0	0.05	-8.4		0	0.05	-8.4
		0.75	0.05	-11.2		-0.75	0.05	-11.2		0	0.05	-9.8		0	0.05	-9.8
		0.75	0.05	-15.4		-0.75	0.05	-15.4		0.55	0.05	-11.2		-0.55	0.05	-11.2
		0.75	0.05	-18.2		-0.75	0.05	-18.2		0.575	0.05	-12.6		-0.575	0.05	-12.6
		0.75	0.05	-21		-0.75	0.05	-21		0.625	0.05	-14		-0.625	0.05	-14
		0.7	0.05	-23.8		-0.7	0.05	-23.8		0.45	0.05	-15.4		-0.45	0.05	-15.4
		0.75	0.05	-25.2		-0.75	0.05	-25.2		0.425	0.05	-16.8		-0.425	0.05	-16.8
		0.75	0.05	-26.6		-0.75	0.05	-26.6		0.45	0.05	-18.2		-0.45	0.05	-18.2
		0.775	0.05	-28		-0.775	0.05	-28		0.385	0.05	-32.2		-0.385	0.05	-32.2
		0.8	0.05	-29.4		-0.8	0.05	-29.4		0.3	0.05	-46.2		-0.3	0.05	-46.2
		0.775	0.05	-30.8		-0.775	0.05	-30.8		0.3	0.05	-60.2		-0.3	0.05	-60.2
		0.775	0.05	-32.2		-0.775	0.05	-32.2		0.3	0.05	-74.2		-0.3	0.05	-74.2
		0.775	0.05	-44.8		-0.775	0.05	-44.8		0.4	0.05	-102.2		-0.4	0.05	-102.2
		0.625	0.05	-72.8		-0.625	0.05	-72.8		0.3	0.05	-130.2		-0.3	0.05	-130.2
		0.55	0.05	-100.8		-0.55	0.05	-100.8		0.35	0.05	-158.2		-0.35	0.05	-158.2
		0.55	0.05	-114.8		-0.55	0.05	-114.8		0.335	0.05	-214.2		-0.335	0.05	-214.2
		0.5	0.05	-130.2		-0.5	0.05	-130.2		0.35	0.05	-242.2		-0.35	0.05	-242.2
		0.525	0.05	-186.2		-0.525	0.05	-186.2		0.2	0.05	-298.2		-0.2	0.05	-298.2
		0.475	0.05	-242.2		-0.475	0.05	-242.2		0.325	0.05	-326.2		-0.325	0.05	-326.2
		0.35	0.05	-354.2		-0.35	0.05	-354.2		0.3	0.05	-382.2		-0.3	0.05	-382.2
		0.375	0.05	-410.2		-0.375	0.05	-410.2		0.25	0.05	-438.2		-0.25	0.05	-438.2
		0.4	0.05	-466.2		-0.4	0.05	-466.2		0.25	0.05	-494.2		-0.25	0.05	-494.2
		0.4	0.05	-522.2		-0.4	0.05	-522.2		0.25	0.05	-550.2		-0.25	0.05	-550.2
		0.4	0.05	-592.2		-0.4	0.05	-592.2		0.3	0.05	-606.2		-0.3	0.05	-606.2
		0.4	0.05	-662.2		-0.4	0.05	-662.2		0.3	0.05	-662.2		-0.3	0.05	-662.2
		0.4	0.05	-942.2		-0.4	0.05	-942.2		0.325	0.05	-774.2		-0.325	0.05	-774.2
		0.35	0.05	-1082.2		-0.35	0.05	-1082.2		0.325	0.05	-830.2		-0.325	0.05	-830.2
		0.325	0.05	-1222.2		-0.325	0.05	-1222.2		0.315	0.05	-886.2		-0.315	0.05	-886.2
										0.25	0.05	-1026.2		-0.25	0.05	-1026.2
										0.175	0.05	-1054.2		-0.175	0.05	-1054.2
										0.2	0.05	-1082.2		-0.2	0.05	-1082.2
										0		-1110.2		0		-1110.2
										0		-1166.2		0		-1166.2

## Sheet: Figure 3c
Figure 3c
		895 kJ cm-3 (red dots)					297 kJ cm-3 (black dots)
		z, mm (inside LiF)	e, J cm-3	e (Error 10%)			z, mm (inside LiF)	e, J cm-3	e (Error 10%)
		0	8.95	0.895			0	2.97	0.297
		1.4	8.92362	0.89236			1.4	2.96125	0.29612
		2.8	8.89727	0.88973			2.8	2.9525	0.29525
		4.2	8.87096	0.8871			4.2	2.94377	0.29438
		5.6	8.84469	0.88447			5.6	2.93505	0.29351
		7	8.81846	0.88185			7	2.92635	0.29263
		8.4	8.79226	0.87923			8.4	2.91766	0.29177
		9.8	8.7661	0.87661			9.8	2.90897	0.2909
		11.2	8.73998	0.874			11.2	2.90031	0.29003
		12.6	8.71389	0.87139			12.6	2.89165	0.28916
		14	8.68784	0.86878			14	2.88301	0.2883
		15.4	8.66183	0.86618			15.4	2.87437	0.28744
		16.8	8.63586	0.86359			16.8	2.86576	0.28658
		18.2	8.60993	0.86099			18.2	2.85715	0.28571
		19.6	8.58403	0.8584			19.6	2.84856	0.28486
		21	8.55817	0.85582			21	2.83997	0.284
		22.4	8.53235	0.85324			22.4	2.83141	0.28314
		23.8	8.50657	0.85066			23.8	2.82285	0.28229
		25.2	8.48083	0.84808			25.2	2.81431	0.28143
		26.6	8.45513	0.84551			26.6	2.80578	0.28058
		28	8.42946	0.84295			28	2.79726	0.27973
		29.4	8.40384	0.84038			29.4	2.78876	0.27888
		30.8	8.37825	0.83783			30.8	2.78027	0.27803
		32.2	8.35271	0.83527			32.2	2.77179	0.27718
		33.6	8.3272	0.83272			33.6	2.76333	0.27633
		35	8.30173	0.83017			35	2.75488	0.27549
		36.4	8.2763	0.82763			36.4	2.74644	0.27464
		37.8	8.25092	0.82509			37.8	2.73801	0.2738
		39.2	8.22557	0.82256			39.2	2.7296	0.27296
		40.6	8.20026	0.82003			40.6	2.7212	0.27212
		42	8.17499	0.8175			42	2.71282	0.27128
		43.4	8.14977	0.81498			43.4	2.70445	0.27044
		44.8	8.12458	0.81246			44.8	2.69609	0.26961
		46.2	8.09943	0.80994			46.2	2.68774	0.26877
		47.6	8.07433	0.80743			47.6	2.67941	0.26794
		49	8.04926	0.80493			49	2.6711	0.26711
		50.4	8.02424	0.80242			50.4	2.66279	0.26628
		51.8	7.99926	0.79993			51.8	2.6545	0.26545
		53.2	7.97432	0.79743			53.2	2.64623	0.26462
		54.6	7.94942	0.79494			54.6	2.63796	0.2638
		56	7.92456	0.79246			56	2.62971	0.26297
		57.4	7.89974	0.78997			57.4	2.62148	0.26215
		58.8	7.87496	0.7875			58.8	2.61326	0.26133
		60.2	7.85023	0.78502			60.2	2.60505	0.2605
		61.6	7.82554	0.78255			61.6	2.59685	0.25969
		63	7.80089	0.78009			63	2.58867	0.25887
		64.4	7.77628	0.77763			64.4	2.58051	0.25805
		65.8	7.75172	0.77517			65.8	2.57236	0.25724
		67.2	7.72719	0.77272			67.2	2.56422	0.25642
		68.6	7.70271	0.77027			68.6	2.5561	0.25561
		70	7.67827	0.76783			70	2.54799	0.2548
		71.4	7.65388	0.76539			71.4	2.53989	0.25399
		72.8	7.62953	0.76295			72.8	2.53181	0.25318
		74.2	7.60522	0.76052			74.2	2.52374	0.25237
		75.6	7.58095	0.7581			75.6	2.51569	0.25157
		77	7.55673	0.75567			77	2.50765	0.25077
		78.4	7.53255	0.75325			78.4	2.49963	0.24996
		79.8	7.50841	0.75084			79.8	2.49162	0.24916
		81.2	7.48432	0.74843			81.2	2.48362	0.24836
		82.6	7.46027	0.74603			82.6	2.47564	0.24756
		84	7.43626	0.74363			84	2.46768	0.24677
		85.4	7.4123	0.74123			85.4	2.45972	0.24597
		86.8	7.38838	0.73884			86.8	2.45179	0.24518
		88.2	7.36451	0.73645			88.2	2.44386	0.24439
		89.6	7.34068	0.73407			89.6	2.43596	0.2436
		91	7.31689	0.73169			91	2.42806	0.24281
		92.4	7.29315	0.72931			92.4	2.42018	0.24202
		93.8	7.26945	0.72695			93.8	2.41232	0.24123
		95.2	7.2458	0.72458			95.2	2.40447	0.24045
		96.6	7.22219	0.72222			96.6	2.39664	0.23966
		98	7.19862	0.71986			98	2.38882	0.23888
		99.4	7.17511	0.71751			99.4	2.38101	0.2381
		100.8	7.15163	0.71516			100.8	2.37322	0.23732
		102.2	7.1282	0.71282			102.2	2.36545	0.23654
		103.6	7.10482	0.71048			103.6	2.35769	0.23577
		105	7.08148	0.70815			105	2.34994	0.23499
		106.4	7.05818	0.70582			106.4	2.34221	0.23422
		107.8	7.03494	0.70349			107.8	2.3345	0.23345
		109.2	7.01173	0.70117			109.2	2.3268	0.23268
		110.6	6.98858	0.69886			110.6	2.31911	0.23191
		112	6.96546	0.69655			112	2.31144	0.23114
		113.4	6.9424	0.69424			113.4	2.30379	0.23038
		114.8	6.91938	0.69194			114.8	2.29615	0.22962
		116.2	6.8964	0.68964			116.2	2.28853	0.22885
		117.6	6.87347	0.68735			117.6	2.28092	0.22809
		119	6.85059	0.68506			119	2.27332	0.22733
		120.4	6.82775	0.68278			120.4	2.26575	0.22657
		121.8	6.80496	0.6805			121.8	2.25818	0.22582
		123.2	6.78222	0.67822			123.2	2.25064	0.22506
		124.6	6.75952	0.67595			124.6	2.2431	0.22431
		126	6.73687	0.67369			126	2.23559	0.22356
		127.4	6.71426	0.67143			127.4	2.22809	0.22281
		128.8	6.69171	0.66917			128.8	2.2206	0.22206
		130.2	6.66919	0.66692			130.2	2.21313	0.22131
		131.6	6.64673	0.66467			131.6	2.20567	0.22057
		133	6.62431	0.66243			133	2.19823	0.21982
		134.4	6.60194	0.66019			134.4	2.19081	0.21908
		135.8	6.57961	0.65796			135.8	2.1834	0.21834
		137.2	6.55734	0.65573			137.2	2.17601	0.2176
		138.6	6.53511	0.65351			138.6	2.16863	0.21686
		140	6.51292	0.65129			140	2.16127	0.21613
		141.4	6.49079	0.64908			141.4	2.15393	0.21539
		142.8	6.4687	0.64687			142.8	2.1466	0.21466
		144.2	6.44666	0.64467			144.2	2.13928	0.21393
		145.6	6.42466	0.64247			145.6	2.13198	0.2132
		147	6.40272	0.64027			147	2.1247	0.21247
		148.4	6.38082	0.63808			148.4	2.11743	0.21174
		149.8	6.35897	0.6359			149.8	2.11018	0.21102
		151.2	6.33717	0.63372			151.2	2.10295	0.21029
		152.6	6.31541	0.63154			152.6	2.09573	0.20957
		154	6.2937	0.62937			154	2.08852	0.20885
		155.4	6.27204	0.6272			155.4	2.08134	0.20813
		156.8	6.25043	0.62504			156.8	2.07417	0.20742
		158.2	6.22887	0.62289			158.2	2.06701	0.2067
		159.6	6.20735	0.62074			159.6	2.05987	0.20599
		161	6.18589	0.61859			161	2.05275	0.20527
		162.4	6.16447	0.61645			162.4	2.04564	0.20456
		163.8	6.14309	0.61431			163.8	2.03855	0.20385
		165.2	6.12177	0.61218			165.2	2.03147	0.20315
		166.6	6.1005	0.61005			166.6	2.02441	0.20244
		168	6.07927	0.60793			168	2.01737	0.20174
		169.4	6.05809	0.60581			169.4	2.01034	0.20103
		170.8	6.03696	0.6037			170.8	2.00333	0.20033
		172.2	6.01588	0.60159			172.2	1.99633	0.19963
		173.6	5.99485	0.59949			173.6	1.98935	0.19894
		175	5.97387	0.59739			175	1.98239	0.19824
		176.4	5.95293	0.59529			176.4	1.97544	0.19754
		177.8	5.93205	0.5932			177.8	1.96851	0.19685
		179.2	5.91121	0.59112			179.2	1.9616	0.19616
		180.6	5.89042	0.58904			180.6	1.9547	0.19547
		182	5.86968	0.58697			182	1.94782	0.19478
		183.4	5.84899	0.5849			183.4	1.94095	0.1941
		184.8	5.82835	0.58284			184.8	1.9341	0.19341
		186.2	5.80776	0.58078			186.2	1.92727	0.19273
		187.6	5.78722	0.57872			187.6	1.92045	0.19205
		189	5.76672	0.57667			189	1.91365	0.19136
		190.4	5.74628	0.57463			190.4	1.90687	0.19069
		191.8	5.72588	0.57259			191.8	1.9001	0.19001
		193.2	5.70553	0.57055			193.2	1.89334	0.18933
		194.6	5.68524	0.56852			194.6	1.88661	0.18866
		196	5.66499	0.5665			196	1.87989	0.18799
		197.4	5.64479	0.56448			197.4	1.87319	0.18732
		198.8	5.62464	0.56246			198.8	1.8665	0.18665
		200.2	5.60454	0.56045			200.2	1.85983	0.18598
		201.6	5.58449	0.55845			201.6	1.85318	0.18532
		203	5.56449	0.55645			203	1.84654	0.18465
		204.4	5.54453	0.55445			204.4	1.83992	0.18399
		205.8	5.52463	0.55246			205.8	1.83331	0.18333
		207.2	5.50478	0.55048			207.2	1.82672	0.18267
		208.6	5.48497	0.5485			208.6	1.82015	0.18202
		210	5.46522	0.54652			210	1.8136	0.18136
		211.4	5.44551	0.54455			211.4	1.80706	0.18071
		212.8	5.42586	0.54259			212.8	1.80054	0.18005
		214.2	5.40625	0.54063			214.2	1.79403	0.1794
		215.6	5.3867	0.53867			215.6	1.78754	0.17875
		217	5.36719	0.53672			217	1.78107	0.17811
		218.4	5.34773	0.53477			218.4	1.77461	0.17746
		219.8	5.32833	0.53283			219.8	1.76817	0.17682
		221.2	5.30897	0.5309			221.2	1.76175	0.17617
		222.6	5.28966	0.52897			222.6	1.75534	0.17553
		224	5.2704	0.52704			224	1.74895	0.17489
		225.4	5.2512	0.52512			225.4	1.74258	0.17426
		226.8	5.23204	0.5232			226.8	1.73622	0.17362
		228.2	5.21293	0.52129			228.2	1.72988	0.17299
		229.6	5.19387	0.51939			229.6	1.72355	0.17236
		231	5.17486	0.51749			231	1.71724	0.17172
		232.4	5.1559	0.51559			232.4	1.71095	0.1711
		233.8	5.13699	0.5137			233.8	1.70468	0.17047
		235.2	5.11813	0.51181			235.2	1.69842	0.16984
		236.6	5.09932	0.50993			236.6	1.69218	0.16922
		238	5.08056	0.50806			238	1.68595	0.1686
		239.4	5.06185	0.50618			239.4	1.67974	0.16797
		240.8	5.04319	0.50432			240.8	1.67355	0.16735
		242.2	5.02458	0.50246			242.2	1.66737	0.16674
		243.6	5.00602	0.5006			243.6	1.66121	0.16612
		245	4.98751	0.49875			245	1.65507	0.16551
		246.4	4.96904	0.4969			246.4	1.64895	0.16489
		247.8	4.95063	0.49506			247.8	1.64284	0.16428
		249.2	4.93227	0.49323			249.2	1.63674	0.16367
		250.6	4.91396	0.4914			250.6	1.63067	0.16307
		252	4.8957	0.48957			252	1.62461	0.16246
		253.4	4.87748	0.48775			253.4	1.61856	0.16186
		254.8	4.85932	0.48593			254.8	1.61253	0.16125
		256.2	4.84121	0.48412			256.2	1.60652	0.16065
		257.6	4.82315	0.48231			257.6	1.60053	0.16005
		259	4.80513	0.48051			259	1.59455	0.15946
		260.4	4.78717	0.47872			260.4	1.58859	0.15886
		261.8	4.76925	0.47693			261.8	1.58265	0.15826
		263.2	4.75139	0.47514			263.2	1.57672	0.15767
		264.6	4.73358	0.47336			264.6	1.57081	0.15708
		266	4.71581	0.47158			266	1.56491	0.15649
		267.4	4.6981	0.46981			267.4	1.55903	0.1559
		268.8	4.68043	0.46804			268.8	1.55317	0.15532
		270.2	4.66281	0.46628			270.2	1.54733	0.15473
		271.6	4.64525	0.46452			271.6	1.5415	0.15415
		273	4.62773	0.46277			273	1.53568	0.15357
		274.4	4.61026	0.46103			274.4	1.52989	0.15299
		275.8	4.59285	0.45928			275.8	1.52411	0.15241
		277.2	4.57548	0.45755			277.2	1.51834	0.15183
		278.6	4.55816	0.45582			278.6	1.5126	0.15126
		280	4.54089	0.45409			280	1.50687	0.15069
		281.4	4.52367	0.45237			281.4	1.50115	0.15012
		282.8	4.5065	0.45065			282.8	1.49545	0.14955
		284.2	4.48938	0.44894			284.2	1.48977	0.14898
		285.6	4.47231	0.44723			285.6	1.48411	0.14841
		287	4.45529	0.44553			287	1.47846	0.14785
		288.4	4.43832	0.44383			288.4	1.47283	0.14728
		289.8	4.4214	0.44214			289.8	1.46721	0.14672
		291.2	4.40452	0.44045			291.2	1.46161	0.14616
		292.6	4.3877	0.43877			292.6	1.45603	0.1456
		294	4.37092	0.43709			294	1.45046	0.14505
		295.4	4.3542	0.43542			295.4	1.44491	0.14449
		296.8	4.33752	0.43375			296.8	1.43938	0.14394
		298.2	4.3209	0.43209			298.2	1.43386	0.14339
		299.6	4.30432	0.43043			299.6	1.42836	0.14284
		301	4.28779	0.42878			301	1.42287	0.14229
		302.4	4.27131	0.42713			302.4	1.41741	0.14174
		303.8	4.25488	0.42549			303.8	1.41195	0.1412
		305.2	4.2385	0.42385			305.2	1.40652	0.14065
		306.6	4.22216	0.42222			306.6	1.4011	0.14011
		308	4.20588	0.42059			308	1.39569	0.13957
		309.4	4.18964	0.41896			309.4	1.39031	0.13903
		310.8	4.17346	0.41735			310.8	1.38493	0.13849
		312.2	4.15732	0.41573			312.2	1.37958	0.13796
		313.6	4.14123	0.41412			313.6	1.37424	0.13742
		315	4.12519	0.41252			315	1.36892	0.13689
		316.4	4.1092	0.41092			316.4	1.36361	0.13636
		317.8	4.09326	0.40933			317.8	1.35832	0.13583
		319.2	4.07736	0.40774			319.2	1.35305	0.1353
		320.6	4.06152	0.40615			320.6	1.34779	0.13478
		322	4.04572	0.40457			322	1.34255	0.13425
		323.4	4.02997	0.403			323.4	1.33732	0.13373
		324.8	4.01427	0.40143			324.8	1.33211	0.13321
		326.2	3.99862	0.39986			326.2	1.32692	0.13269
		327.6	3.98301	0.3983			327.6	1.32174	0.13217
		329	3.96746	0.39675			329	1.31658	0.13166
		330.4	3.95195	0.3952			330.4	1.31143	0.13114
		331.8	3.93649	0.39365			331.8	1.3063	0.13063
		333.2	3.92108	0.39211			333.2	1.30119	0.13012
		334.6	3.90572	0.39057			334.6	1.29609	0.12961
		336	3.8904	0.38904			336	1.29101	0.1291
		337.4	3.87514	0.38751			337.4	1.28594	0.12859
		338.8	3.85992	0.38599			338.8	1.28089	0.12809
		340.2	3.84475	0.38447			340.2	1.27585	0.12759
		341.6	3.82962	0.38296			341.6	1.27084	0.12708
		343	3.81455	0.38145			343	1.26583	0.12658
		344.4	3.79952	0.37995			344.4	1.26085	0.12608
		345.8	3.78454	0.37845			345.8	1.25587	0.12559
		347.2	3.7696	0.37696			347.2	1.25092	0.12509
		348.6	3.75472	0.37547			348.6	1.24598	0.1246
		350	3.73988	0.37399			350	1.24106	0.12411
		351.4	3.72509	0.37251			351.4	1.23615	0.12361
		352.8	3.71035	0.37103			352.8	1.23125	0.12313
		354.2	3.69565	0.36957			354.2	1.22638	0.12264
		355.6	3.681	0.3681			355.6	1.22152	0.12215
		357	3.6664	0.36664			357	1.21667	0.12167
		358.4	3.65185	0.36518			358.4	1.21184	0.12118
		359.8	3.63734	0.36373			359.8	1.20703	0.1207
		361.2	3.62288	0.36229			361.2	1.20223	0.12022
		362.6	3.60846	0.36085			362.6	1.19745	0.11974
		364	3.5941	0.35941			364	1.19268	0.11927
		365.4	3.57978	0.35798			365.4	1.18793	0.11879
		366.8	3.5655	0.35655			366.8	1.18319	0.11832
		368.2	3.55127	0.35513			368.2	1.17847	0.11785
		369.6	3.53709	0.35371			369.6	1.17376	0.11738
		371	3.52296	0.3523			371	1.16907	0.11691
		372.4	3.50887	0.35089			372.4	1.1644	0.11644
		373.8	3.49483	0.34948			373.8	1.15974	0.11597
		375.2	3.48084	0.34808			375.2	1.15509	0.11551
		376.6	3.46689	0.34669			376.6	1.15046	0.11505
		378	3.45299	0.3453			378	1.14585	0.11459
		379.4	3.43913	0.34391			379.4	1.14125	0.11413
		380.8	3.42532	0.34253			380.8	1.13667	0.11367
		382.2	3.41155	0.34116			382.2	1.1321	0.11321
		383.6	3.39783	0.33978			383.6	1.12755	0.11275
		385	3.38416	0.33842			385	1.12301	0.1123
		386.4	3.37053	0.33705			386.4	1.11849	0.11185
		387.8	3.35695	0.3357			387.8	1.11398	0.1114
		389.2	3.34342	0.33434			389.2	1.10949	0.11095
		390.6	3.32993	0.33299			390.6	1.10501	0.1105
		392	3.31648	0.33165			392	1.10055	0.11006
		393.4	3.30308	0.33031			393.4	1.09611	0.10961
		394.8	3.28973	0.32897			394.8	1.09167	0.10917
		396.2	3.27642	0.32764			396.2	1.08726	0.10873
		397.6	3.26315	0.32632			397.6	1.08286	0.10829
		399	3.24993	0.32499			399	1.07847	0.10785
		400.4	3.23676	0.32368			400.4	1.0741	0.10741
		401.8	3.22363	0.32236			401.8	1.06974	0.10697
		403.2	3.21054	0.32105			403.2	1.0654	0.10654
		404.6	3.1975	0.31975			404.6	1.06107	0.10611
		406	3.18451	0.31845			406	1.05676	0.10568
		407.4	3.17156	0.31716			407.4	1.05246	0.10525
		408.8	3.15865	0.31586			408.8	1.04818	0.10482
		410.2	3.14579	0.31458			410.2	1.04391	0.10439
		411.6	3.13297	0.3133			411.6	1.03966	0.10397
		413	3.1202	0.31202			413	1.03542	0.10354
		414.4	3.10747	0.31075			414.4	1.03119	0.10312
		415.8	3.09478	0.30948			415.8	1.02698	0.1027
		417.2	3.08214	0.30821			417.2	1.02279	0.10228
		418.6	3.06954	0.30695			418.6	1.01861	0.10186
		420	3.05699	0.3057			420	1.01444	0.10144
		421.4	3.04448	0.30445			421.4	1.01029	0.10103
		422.8	3.03201	0.3032			422.8	1.00615	0.10062
		424.2	3.01959	0.30196			424.2	1.00203	0.1002
		425.6	3.00721	0.30072			425.6	0.99792	0.09979
		427	2.99487	0.29949			427	0.99383	0.09938
		428.4	2.98258	0.29826			428.4	0.98975	0.09897
		429.8	2.97033	0.29703			429.8	0.98568	0.09857
		431.2	2.95812	0.29581			431.2	0.98163	0.09816
		432.6	2.94596	0.2946			432.6	0.9776	0.09776
		434	2.93384	0.29338			434	0.97357	0.09736
		435.4	2.92176	0.29218			435.4	0.96957	0.09696
		436.8	2.90972	0.29097			436.8	0.96557	0.09656
		438.2	2.89773	0.28977			438.2	0.96159	0.09616
		439.6	2.88578	0.28858			439.6	0.95763	0.09576
		441	2.87387	0.28739			441	0.95368	0.09537
		442.4	2.86201	0.2862			442.4	0.94974	0.09497
		443.8	2.85018	0.28502			443.8	0.94582	0.09458
		445.2	2.8384	0.28384			445.2	0.94191	0.09419
		446.6	2.82666	0.28267			446.6	0.93801	0.0938
		448	2.81497	0.2815			448	0.93413	0.09341
		449.4	2.80331	0.28033			449.4	0.93026	0.09303
		450.8	2.7917	0.27917			450.8	0.92641	0.09264
		452.2	2.78013	0.27801			452.2	0.92257	0.09226
		453.6	2.7686	0.27686			453.6	0.91874	0.09187
		455	2.75711	0.27571			455	0.91493	0.09149
		456.4	2.74567	0.27457			456.4	0.91113	0.09111
		457.8	2.73426	0.27343			457.8	0.90735	0.09073
		459.2	2.7229	0.27229			459.2	0.90358	0.09036
		460.6	2.71157	0.27116			460.6	0.89982	0.08998
		462	2.70029	0.27003			462	0.89607	0.08961
		463.4	2.68905	0.26891			463.4	0.89234	0.08923
		464.8	2.67785	0.26779			464.8	0.88863	0.08886
		466.2	2.66669	0.26667			466.2	0.88493	0.08849
		467.6	2.65558	0.26556			467.6	0.88124	0.08812
		469	2.6445	0.26445			469	0.87756	0.08776
		470.4	2.63346	0.26335			470.4	0.8739	0.08739
		471.8	2.62247	0.26225			471.8	0.87025	0.08702
		473.2	2.61151	0.26115			473.2	0.86661	0.08666
		474.6	2.60059	0.26006			474.6	0.86299	0.0863
		476	2.58972	0.25897			476	0.85938	0.08594
		477.4	2.57888	0.25789			477.4	0.85579	0.08558
		478.8	2.56809	0.25681			478.8	0.8522	0.08522
		480.2	2.55733	0.25573			480.2	0.84863	0.08486
		481.6	2.54661	0.25466			481.6	0.84508	0.08451
		483	2.53594	0.25359			483	0.84153	0.08415
		484.4	2.5253	0.25253			484.4	0.838	0.0838
		485.8	2.5147	0.25147			485.8	0.83449	0.08345
		487.2	2.50414	0.25041			487.2	0.83098	0.0831
		488.6	2.49363	0.24936			488.6	0.82749	0.08275
		490	2.48315	0.24831			490	0.82402	0.0824
		491.4	2.4727	0.24727			491.4	0.82055	0.08206
		492.8	2.4623	0.24623			492.8	0.8171	0.08171
		494.2	2.45194	0.24519			494.2	0.81366	0.08137
		495.6	2.44162	0.24416			495.6	0.81023	0.08102
		497	2.43133	0.24313			497	0.80682	0.08068
		498.4	2.42108	0.24211			498.4	0.80342	0.08034
		499.8	2.41088	0.24109			499.8	0.80003	0.08
		501.2	2.40071	0.24007			501.2	0.79666	0.07967
		502.6	2.39057	0.23906			502.6	0.7933	0.07933
		504	2.38048	0.23805			504	0.78995	0.07899
		505.4	2.37042	0.23704			505.4	0.78661	0.07866
		506.8	2.36041	0.23604			506.8	0.78329	0.07833
		508.2	2.35043	0.23504			508.2	0.77997	0.078
		509.6	2.34049	0.23405			509.6	0.77667	0.07767
		511	2.33058	0.23306			511	0.77339	0.07734
		512.4	2.32071	0.23207			512.4	0.77011	0.07701
		513.8	2.31089	0.23109			513.8	0.76685	0.07669
		515.2	2.30109	0.23011			515.2	0.7636	0.07636
		516.6	2.29134	0.22913			516.6	0.76037	0.07604
		518	2.28162	0.22816			518	0.75714	0.07571
		519.4	2.27194	0.22719			519.4	0.75393	0.07539
		520.8	2.2623	0.22623			520.8	0.75073	0.07507
		522.2	2.25269	0.22527			522.2	0.74754	0.07475
		523.6	2.24312	0.22431			523.6	0.74437	0.07444
		525	2.23359	0.22336			525	0.7412	0.07412
		526.4	2.22409	0.22241			526.4	0.73805	0.07381
		527.8	2.21463	0.22146			527.8	0.73491	0.07349
		529.2	2.20521	0.22052			529.2	0.73178	0.07318
		530.6	2.19582	0.21958			530.6	0.72867	0.07287
		532	2.18647	0.21865			532	0.72557	0.07256
		533.4	2.17715	0.21772			533.4	0.72247	0.07225
		534.8	2.16788	0.21679			534.8	0.7194	0.07194
		536.2	2.15863	0.21586			536.2	0.71633	0.07163
		537.6	2.14942	0.21494			537.6	0.71327	0.07133
		539	2.14025	0.21403			539	0.71023	0.07102
		540.4	2.13112	0.21311			540.4	0.7072	0.07072
		541.8	2.12201	0.2122			541.8	0.70418	0.07042
		543.2	2.11295	0.21129			543.2	0.70117	0.07012
		544.6	2.10392	0.21039			544.6	0.69817	0.06982
		546	2.09492	0.20949			546	0.69519	0.06952
		547.4	2.08596	0.2086			547.4	0.69221	0.06922
		548.8	2.07704	0.2077			548.8	0.68925	0.06893
		550.2	2.06815	0.20681			550.2	0.6863	0.06863
		551.6	2.05929	0.20593			551.6	0.68336	0.06834
		553	2.05047	0.20505			553	0.68044	0.06804
		554.4	2.04168	0.20417			554.4	0.67752	0.06775
		555.8	2.03293	0.20329			555.8	0.67462	0.06746
		557.2	2.02421	0.20242			557.2	0.67172	0.06717
		558.6	2.01553	0.20155			558.6	0.66884	0.06688
		560	2.00688	0.20069			560	0.66597	0.0666
		561.4	1.99826	0.19983			561.4	0.66311	0.06631
		562.8	1.98968	0.19897			562.8	0.66026	0.06603
		564.2	1.98114	0.19811			564.2	0.65743	0.06574
		565.6	1.97262	0.19726			565.6	0.6546	0.06546
		567	1.96414	0.19641			567	0.65179	0.06518
		568.4	1.95569	0.19557			568.4	0.64898	0.0649
		569.8	1.94728	0.19473			569.8	0.64619	0.06462
		571.2	1.9389	0.19389			571.2	0.64341	0.06434
		572.6	1.93055	0.19306			572.6	0.64064	0.06406
		574	1.92224	0.19222			574	0.63788	0.06379
		575.4	1.91396	0.1914			575.4	0.63513	0.06351
		576.8	1.90571	0.19057			576.8	0.6324	0.06324
		578.2	1.8975	0.18975			578.2	0.62967	0.06297
		579.6	1.88931	0.18893			579.6	0.62696	0.0627
		581	1.88116	0.18812			581	0.62425	0.06243
		582.4	1.87305	0.1873			582.4	0.62156	0.06216
		583.8	1.86496	0.1865			583.8	0.61888	0.06189
		585.2	1.85691	0.18569			585.2	0.6162	0.06162
		586.6	1.84889	0.18489			586.6	0.61354	0.06135
		588	1.8409	0.18409			588	0.61089	0.06109
		589.4	1.83294	0.18329			589.4	0.60825	0.06082
		590.8	1.82502	0.1825			590.8	0.60562	0.06056
		592.2	1.81712	0.18171			592.2	0.603	0.0603
		593.6	1.80926	0.18093			593.6	0.60039	0.06004
		595	1.80143	0.18014			595	0.59779	0.05978
		596.4	1.79364	0.17936			596.4	0.59521	0.05952
		597.8	1.78587	0.17859			597.8	0.59263	0.05926
		599.2	1.77813	0.17781			599.2	0.59006	0.05901
		600.6	1.77043	0.17704			600.6	0.58751	0.05875
		602	1.76276	0.17628			602	0.58496	0.0585
		603.4	1.75511	0.17551			603.4	0.58242	0.05824
		604.8	1.7475	0.17475			604.8	0.5799	0.05799
		606.2	1.73992	0.17399			606.2	0.57738	0.05774
		607.6	1.73237	0.17324			607.6	0.57488	0.05749
		609	1.72485	0.17249			609	0.57238	0.05724
		610.4	1.71736	0.17174			610.4	0.5699	0.05699
		611.8	1.70991	0.17099			611.8	0.56742	0.05674
		613.2	1.70248	0.17025			613.2	0.56496	0.0565
		614.6	1.69508	0.16951			614.6	0.5625	0.05625
		616	1.68771	0.16877			616	0.56006	0.05601
		617.4	1.68037	0.16804			617.4	0.55762	0.05576
		618.8	1.67307	0.16731			618.8	0.5552	0.05552
		620.2	1.66579	0.16658			620.2	0.55278	0.05528
		621.6	1.65854	0.16585			621.6	0.55038	0.05504
		623	1.65132	0.16513			623	0.54798	0.0548
		624.4	1.64413	0.16441			624.4	0.54559	0.05456
		625.8	1.63697	0.1637			625.8	0.54322	0.05432
		627.2	1.62984	0.16298			627.2	0.54085	0.05409
		628.6	1.62274	0.16227			628.6	0.53849	0.05385
		630	1.61566	0.16157			630	0.53615	0.05361
		631.4	1.60862	0.16086			631.4	0.53381	0.05338
		632.8	1.60161	0.16016			632.8	0.53148	0.05315
		634.2	1.59462	0.15946			634.2	0.52916	0.05292
		635.6	1.58766	0.15877			635.6	0.52686	0.05269
		637	1.58073	0.15807			637	0.52456	0.05246
		638.4	1.57383	0.15738			638.4	0.52227	0.05223
		639.8	1.56696	0.1567			639.8	0.51999	0.052
		641.2	1.56012	0.15601			641.2	0.51772	0.05177
		642.6	1.5533	0.15533			642.6	0.51545	0.05155
		644	1.54652	0.15465			644	0.5132	0.05132
		645.4	1.53976	0.15398			645.4	0.51096	0.0511
		646.8	1.53303	0.1533			646.8	0.50873	0.05087
		648.2	1.52632	0.15263			648.2	0.5065	0.05065
		649.6	1.51965	0.15196			649.6	0.50429	0.05043
		651	1.513	0.1513			651	0.50208	0.05021
		652.4	1.50638	0.15064			652.4	0.49988	0.04999
		653.8	1.49979	0.14998			653.8	0.49769	0.04977
		655.2	1.49322	0.14932			655.2	0.49552	0.04955
		656.6	1.48668	0.14867			656.6	0.49335	0.04933
		658	1.48017	0.14802			658	0.49119	0.04912
		659.4	1.47369	0.14737			659.4	0.48903	0.0489
		660.8	1.46723	0.14672			660.8	0.48689	0.04869
		662.2	1.4608	0.14608			662.2	0.48476	0.04848
		663.6	1.4544	0.14544			663.6	0.48263	0.04826
		665	1.44802	0.1448			665	0.48052	0.04805
		666.4	1.44167	0.14417			666.4	0.47841	0.04784
		667.8	1.43535	0.14353			667.8	0.47631	0.04763
		669.2	1.42905	0.1429			669.2	0.47422	0.04742
		670.6	1.42278	0.14228			670.6	0.47214	0.04721
		672	1.41653	0.14165			672	0.47007	0.04701
		673.4	1.41031	0.14103			673.4	0.468	0.0468
		674.8	1.40412	0.14041			674.8	0.46595	0.04659
		676.2	1.39795	0.1398			676.2	0.4639	0.04639
		677.6	1.39181	0.13918			677.6	0.46186	0.04619
		679	1.3857	0.13857			679	0.45983	0.04598
		680.4	1.37961	0.13796			680.4	0.45781	0.04578
		681.8	1.37354	0.13735			681.8	0.4558	0.04558
		683.2	1.3675	0.13675			683.2	0.4538	0.04538
		684.6	1.36149	0.13615			684.6	0.4518	0.04518
		686	1.3555	0.13555			686	0.44982	0.04498
		687.4	1.34954	0.13495			687.4	0.44784	0.04478
		688.8	1.3436	0.13436			688.8	0.44587	0.04459
		690.2	1.33769	0.13377			690.2	0.4439	0.04439
		691.6	1.3318	0.13318			691.6	0.44195	0.0442
		693	1.32594	0.13259			693	0.44	0.044
		694.4	1.3201	0.13201			694.4	0.43807	0.04381
		695.8	1.31429	0.13143			695.8	0.43614	0.04361
		697.2	1.3085	0.13085			697.2	0.43422	0.04342
		698.6	1.30273	0.13027			698.6	0.4323	0.04323
		700	1.29699	0.1297			700	0.4304	0.04304
		701.4	1.29128	0.12913			701.4	0.4285	0.04285
		702.8	1.28559	0.12856			702.8	0.42661	0.04266
		704.2	1.27992	0.12799			704.2	0.42473	0.04247
		705.6	1.27428	0.12743			705.6	0.42286	0.04229
		707	1.26866	0.12687			707	0.421	0.0421
		708.4	1.26306	0.12631			708.4	0.41914	0.04191
		709.8	1.25749	0.12575			709.8	0.41729	0.04173
		711.2	1.25194	0.12519			711.2	0.41545	0.04154
		712.6	1.24642	0.12464			712.6	0.41361	0.04136
		714	1.24091	0.12409			714	0.41179	0.04118
		715.4	1.23544	0.12354			715.4	0.40997	0.041
		716.8	1.22998	0.123			716.8	0.40816	0.04082
		718.2	1.22455	0.12246			718.2	0.40636	0.04064
		719.6	1.21914	0.12191			719.6	0.40456	0.04046
		721	1.21376	0.12138			721	0.40278	0.04028
		722.4	1.20839	0.12084			722.4	0.401	0.0401
		723.8	1.20306	0.12031			723.8	0.39923	0.03992
		725.2	1.19774	0.11977			725.2	0.39746	0.03975
		726.6	1.19244	0.11924			726.6	0.39571	0.03957
		728	1.18717	0.11872			728	0.39396	0.0394
		729.4	1.18192	0.11819			729.4	0.39221	0.03922
		730.8	1.1767	0.11767			730.8	0.39048	0.03905
		732.2	1.17149	0.11715			732.2	0.38875	0.03888
		733.6	1.16631	0.11663			733.6	0.38703	0.0387
		735	1.16115	0.11612			735	0.38532	0.03853
		736.4	1.15602	0.1156			736.4	0.38362	0.03836
		737.8	1.1509	0.11509			737.8	0.38192	0.03819
		739.2	1.14581	0.11458			739.2	0.38023	0.03802
		740.6	1.14074	0.11407			740.6	0.37855	0.03785
		742	1.13569	0.11357			742	0.37687	0.03769
		743.4	1.13066	0.11307			743.4	0.3752	0.03752
		744.8	1.12565	0.11257			744.8	0.37354	0.03735
		746.2	1.12067	0.11207			746.2	0.37189	0.03719
		747.6	1.1157	0.11157			747.6	0.37024	0.03702
		749	1.11076	0.11108			749	0.3686	0.03686
		750.4	1.10584	0.11058			750.4	0.36697	0.0367
		751.8	1.10094	0.11009			751.8	0.36534	0.03653
		753.2	1.09606	0.10961			753.2	0.36372	0.03637
		754.6	1.0912	0.10912			754.6	0.36211	0.03621
		756	1.08637	0.10864			756	0.3605	0.03605
		757.4	1.08155	0.10816			757.4	0.35891	0.03589
		758.8	1.07676	0.10768			758.8	0.35731	0.03573
		760.2	1.07198	0.1072			760.2	0.35573	0.03557
		761.6	1.06723	0.10672			761.6	0.35415	0.03542
		763	1.06249	0.10625			763	0.35258	0.03526
		764.4	1.05778	0.10578			764.4	0.35102	0.0351
		765.8	1.05309	0.10531			765.8	0.34946	0.03495
		767.2	1.04842	0.10484			767.2	0.34791	0.03479
		768.6	1.04376	0.10438			768.6	0.34637	0.03464
		770	1.03913	0.10391			770	0.34483	0.03448
		771.4	1.03452	0.10345			771.4	0.3433	0.03433
		772.8	1.02993	0.10299			772.8	0.34178	0.03418
		774.2	1.02536	0.10254			774.2	0.34026	0.03403
		775.6	1.02081	0.10208			775.6	0.33875	0.03387
		777	1.01627	0.10163			777	0.33724	0.03372
		778.4	1.01176	0.10118			778.4	0.33575	0.03357
		779.8	1.00727	0.10073			779.8	0.33426	0.03343
		781.2	1.00279	0.10028			781.2	0.33277	0.03328
		782.6	0.99834	0.09983			782.6	0.33129	0.03313
		784	0.99391	0.09939			784	0.32982	0.03298
		785.4	0.98949	0.09895			785.4	0.32836	0.03284
		786.8	0.98509	0.09851			786.8	0.3269	0.03269
		788.2	0.98072	0.09807			788.2	0.32544	0.03254
		789.6	0.97636	0.09764			789.6	0.324	0.0324
		791	0.97202	0.0972			791	0.32256	0.03226
		792.4	0.9677	0.09677			792.4	0.32112	0.03211
		793.8	0.9634	0.09634			793.8	0.3197	0.03197
		795.2	0.95912	0.09591			795.2	0.31828	0.03183
		796.6	0.95485	0.09549			796.6	0.31686	0.03169
		798	0.95061	0.09506			798	0.31545	0.03155
		799.4	0.94638	0.09464			799.4	0.31405	0.0314
		800.8	0.94217	0.09422			800.8	0.31265	0.03127
		802.2	0.93798	0.0938			802.2	0.31126	0.03113
		803.6	0.93381	0.09338			803.6	0.30988	0.03099
		805	0.92966	0.09297			805	0.3085	0.03085
		806.4	0.92552	0.09255			806.4	0.30713	0.03071
		807.8	0.9214	0.09214			807.8	0.30576	0.03058
		809.2	0.9173	0.09173			809.2	0.3044	0.03044
		810.6	0.91322	0.09132			810.6	0.30305	0.0303
		812	0.90916	0.09092			812	0.3017	0.03017
		813.4	0.90511	0.09051			813.4	0.30036	0.03004
		814.8	0.90109	0.09011			814.8	0.29902	0.0299
		816.2	0.89707	0.08971			816.2	0.29769	0.02977
		817.6	0.89308	0.08931			817.6	0.29636	0.02964
		819	0.88911	0.08891			819	0.29504	0.0295
		820.4	0.88515	0.08851			820.4	0.29373	0.02937
		821.8	0.88121	0.08812			821.8	0.29242	0.02924
		823.2	0.87729	0.08773			823.2	0.29112	0.02911
		824.6	0.87338	0.08734			824.6	0.28983	0.02898
		826	0.86949	0.08695			826	0.28853	0.02885
		827.4	0.86562	0.08656			827.4	0.28725	0.02873
		828.8	0.86176	0.08618			828.8	0.28597	0.0286
		830.2	0.85793	0.08579			830.2	0.2847	0.02847
		831.6	0.85411	0.08541			831.6	0.28343	0.02834
		833	0.8503	0.08503			833	0.28217	0.02822
		834.4	0.84651	0.08465			834.4	0.28091	0.02809
		835.8	0.84274	0.08427			835.8	0.27966	0.02797
		837.2	0.83899	0.0839			837.2	0.27841	0.02784
		838.6	0.83525	0.08353			838.6	0.27717	0.02772
		840	0.83153	0.08315			840	0.27594	0.02759
		841.4	0.82783	0.08278			841.4	0.27471	0.02747
		842.8	0.82414	0.08241			842.8	0.27348	0.02735
		844.2	0.82047	0.08205			844.2	0.27227	0.02723
		845.6	0.81681	0.08168			845.6	0.27105	0.02711
		847	0.81317	0.08132			847	0.26984	0.02698
		848.4	0.80955	0.08095			848.4	0.26864	0.02686
		849.8	0.80594	0.08059			849.8	0.26745	0.02674
		851.2	0.80235	0.08023			851.2	0.26625	0.02663
		852.6	0.79877	0.07988			852.6	0.26507	0.02651
		854	0.79521	0.07952			854	0.26389	0.02639
		855.4	0.79166	0.07917			855.4	0.26271	0.02627
		856.8	0.78814	0.07881			856.8	0.26154	0.02615
		858.2	0.78462	0.07846			858.2	0.26037	0.02604
		859.6	0.78112	0.07811			859.6	0.25921	0.02592
		861	0.77764	0.07776			861	0.25806	0.02581
		862.4	0.77418	0.07742			862.4	0.25691	0.02569
		863.8	0.77072	0.07707			863.8	0.25576	0.02558
		865.2	0.76729	0.07673			865.2	0.25462	0.02546
		866.6	0.76387	0.07639			866.6	0.25348	0.02535
		868	0.76046	0.07605			868	0.25235	0.02524
		869.4	0.75707	0.07571			869.4	0.25123	0.02512
		870.8	0.75369	0.07537			870.8	0.25011	0.02501
		872.2	0.75033	0.07503			872.2	0.24899	0.0249
		873.6	0.74699	0.0747			873.6	0.24788	0.02479
		875	0.74366	0.07437			875	0.24678	0.02468
		876.4	0.74034	0.07403			876.4	0.24568	0.02457
		877.8	0.73704	0.0737			877.8	0.24458	0.02446
		879.2	0.73375	0.07338			879.2	0.24349	0.02435
		880.6	0.73048	0.07305			880.6	0.2424	0.02424
		882	0.72722	0.07272			882	0.24132	0.02413
		883.4	0.72398	0.0724			883.4	0.24025	0.02402
		884.8	0.72075	0.07207			884.8	0.23918	0.02392
		886.2	0.71753	0.07175			886.2	0.23811	0.02381
		887.6	0.71433	0.07143			887.6	0.23705	0.0237
		889	0.71115	0.07111			889	0.23599	0.0236
		890.4	0.70797	0.0708			890.4	0.23494	0.02349
		891.8	0.70482	0.07048			891.8	0.23389	0.02339
		893.2	0.70167	0.07017			893.2	0.23285	0.02328
		894.6	0.69854	0.06985			894.6	0.23181	0.02318
		896	0.69543	0.06954			896	0.23077	0.02308
		897.4	0.69232	0.06923			897.4	0.22974	0.02297
		898.8	0.68923	0.06892			898.8	0.22872	0.02287
		900.2	0.68616	0.06862			900.2	0.2277	0.02277
		901.6	0.6831	0.06831			901.6	0.22668	0.02267
		903	0.68005	0.06801			903	0.22567	0.02257
		904.4	0.67702	0.0677			904.4	0.22466	0.02247
		905.8	0.674	0.0674			905.8	0.22366	0.02237
		907.2	0.67099	0.0671			907.2	0.22266	0.02227
		908.6	0.668	0.0668			908.6	0.22167	0.02217
		910	0.66502	0.0665			910	0.22068	0.02207
		911.4	0.66205	0.0662			911.4	0.2197	0.02197
		912.8	0.6591	0.06591			912.8	0.21872	0.02187
		914.2	0.65616	0.06562			914.2	0.21774	0.02177
		915.6	0.65323	0.06532			915.6	0.21677	0.02168
		917	0.65031	0.06503			917	0.2158	0.02158
		918.4	0.64741	0.06474			918.4	0.21484	0.02148
		919.8	0.64452	0.06445			919.8	0.21388	0.02139
		921.2	0.64165	0.06416			921.2	0.21293	0.02129
		922.6	0.63879	0.06388			922.6	0.21198	0.0212
		924	0.63594	0.06359			924	0.21103	0.0211
		925.4	0.6331	0.06331			925.4	0.21009	0.02101
		926.8	0.63027	0.06303			926.8	0.20915	0.02092
		928.2	0.62746	0.06275			928.2	0.20822	0.02082
		929.6	0.62466	0.06247			929.6	0.20729	0.02073
		931	0.62188	0.06219			931	0.20637	0.02064
		932.4	0.6191	0.06191			932.4	0.20544	0.02054
		933.8	0.61634	0.06163			933.8	0.20453	0.02045
		935.2	0.61359	0.06136			935.2	0.20362	0.02036
		936.6	0.61085	0.06109			936.6	0.20271	0.02027
		938	0.60813	0.06081			938	0.2018	0.02018
		939.4	0.60541	0.06054			939.4	0.2009	0.02009
		940.8	0.60271	0.06027			940.8	0.20001	0.02
		942.2	0.60002	0.06			942.2	0.19911	0.01991
		943.6	0.59735	0.05973			943.6	0.19823	0.01982
		945	0.59468	0.05947			945	0.19734	0.01973
		946.4	0.59203	0.0592			946.4	0.19646	0.01965
		947.8	0.58939	0.05894			947.8	0.19559	0.01956
		949.2	0.58676	0.05868			949.2	0.19471	0.01947
		950.6	0.58414	0.05841			950.6	0.19384	0.01938
		952	0.58154	0.05815			952	0.19298	0.0193
		953.4	0.57894	0.05789			953.4	0.19212	0.01921
		954.8	0.57636	0.05764			954.8	0.19126	0.01913
		956.2	0.57379	0.05738			956.2	0.19041	0.01904
		957.6	0.57123	0.05712			957.6	0.18956	0.01896
		959	0.56868	0.05687			959	0.18871	0.01887
		960.4	0.56615	0.05661			960.4	0.18787	0.01879
		961.8	0.56362	0.05636			961.8	0.18703	0.0187
		963.2	0.56111	0.05611			963.2	0.1862	0.01862
		964.6	0.55861	0.05586			964.6	0.18537	0.01854
		966	0.55611	0.05561			966	0.18454	0.01845
		967.4	0.55363	0.05536			967.4	0.18372	0.01837
		968.8	0.55117	0.05512			968.8	0.1829	0.01829
		970.2	0.54871	0.05487			970.2	0.18208	0.01821
		971.6	0.54626	0.05463			971.6	0.18127	0.01813
		973	0.54382	0.05438			973	0.18046	0.01805
		974.4	0.5414	0.05414			974.4	0.17966	0.01797
		975.8	0.53899	0.0539			975.8	0.17886	0.01789
		977.2	0.53658	0.05366			977.2	0.17806	0.01781
		978.6	0.53419	0.05342			978.6	0.17727	0.01773
		980	0.53181	0.05318			980	0.17648	0.01765
		981.4	0.52944	0.05294			981.4	0.17569	0.01757
		982.8	0.52708	0.05271			982.8	0.17491	0.01749
		984.2	0.52473	0.05247			984.2	0.17413	0.01741
		985.6	0.52239	0.05224			985.6	0.17335	0.01734
		987	0.52006	0.05201			987	0.17258	0.01726
		988.4	0.51774	0.05177			988.4	0.17181	0.01718
		989.8	0.51543	0.05154			989.8	0.17104	0.0171
		991.2	0.51314	0.05131			991.2	0.17028	0.01703
		992.6	0.51085	0.05108			992.6	0.16952	0.01695
		994	0.50857	0.05086			994	0.16877	0.01688
		995.4	0.5063	0.05063			995.4	0.16801	0.0168
		996.8	0.50405	0.0504			996.8	0.16727	0.01673
		998.2	0.5018	0.05018			998.2	0.16652	0.01665
		999.6	0.49957	0.04996			999.6	0.16578	0.01658
		1001	0.49734	0.04973			1001	0.16504	0.0165
		1002.4	0.49512	0.04951			1002.4	0.1643	0.01643
		1003.8	0.49292	0.04929			1003.8	0.16357	0.01636
		1005.2	0.49072	0.04907			1005.2	0.16284	0.01628
		1006.6	0.48853	0.04885			1006.6	0.16212	0.01621
		1008	0.48636	0.04864			1008	0.16139	0.01614
		1009.4	0.48419	0.04842			1009.4	0.16068	0.01607
		1010.8	0.48203	0.0482			1010.8	0.15996	0.016
		1012.2	0.47989	0.04799			1012.2	0.15925	0.01592
		1013.6	0.47775	0.04777			1013.6	0.15854	0.01585
		1015	0.47562	0.04756			1015	0.15783	0.01578
		1016.4	0.4735	0.04735			1016.4	0.15713	0.01571
		1017.8	0.47139	0.04714			1017.8	0.15643	0.01564
		1019.2	0.46929	0.04693			1019.2	0.15573	0.01557
		1020.6	0.4672	0.04672			1020.6	0.15504	0.0155
		1022	0.46512	0.04651			1022	0.15435	0.01543
		1023.4	0.46305	0.04631			1023.4	0.15366	0.01537
		1024.8	0.46099	0.0461			1024.8	0.15298	0.0153
		1026.2	0.45894	0.04589			1026.2	0.1523	0.01523
		1027.6	0.45689	0.04569			1027.6	0.15162	0.01516
		1029	0.45486	0.04549			1029	0.15094	0.01509
		1030.4	0.45284	0.04528			1030.4	0.15027	0.01503
		1031.8	0.45082	0.04508			1031.8	0.1496	0.01496
		1033.2	0.44881	0.04488			1033.2	0.14894	0.01489
		1034.6	0.44682	0.04468			1034.6	0.14827	0.01483
		1036	0.44483	0.04448			1036	0.14761	0.01476
		1037.4	0.44285	0.04428			1037.4	0.14696	0.0147
		1038.8	0.44088	0.04409			1038.8	0.1463	0.01463
		1040.2	0.43891	0.04389			1040.2	0.14565	0.01457
		1041.6	0.43696	0.0437			1041.6	0.145	0.0145
		1043	0.43502	0.0435			1043	0.14436	0.01444
		1044.4	0.43308	0.04331			1044.4	0.14372	0.01437
		1045.8	0.43115	0.04312			1045.8	0.14308	0.01431
		1047.2	0.42924	0.04292			1047.2	0.14244	0.01424
		1048.6	0.42733	0.04273			1048.6	0.14181	0.01418
		1050	0.42543	0.04254			1050	0.14117	0.01412
		1051.4	0.42353	0.04235			1051.4	0.14055	0.01405
		1052.8	0.42165	0.04216			1052.8	0.13992	0.01399
		1054.2	0.41977	0.04198			1054.2	0.1393	0.01393
		1055.6	0.41791	0.04179			1055.6	0.13868	0.01387
		1057	0.41605	0.0416			1057	0.13806	0.01381
		1058.4	0.4142	0.04142			1058.4	0.13745	0.01374
		1059.8	0.41236	0.04124			1059.8	0.13684	0.01368
		1061.2	0.41052	0.04105			1061.2	0.13623	0.01362
		1062.6	0.4087	0.04087			1062.6	0.13562	0.01356
		1064	0.40688	0.04069			1064	0.13502	0.0135
		1065.4	0.40507	0.04051			1065.4	0.13442	0.01344
		1066.8	0.40327	0.04033			1066.8	0.13382	0.01338
		1068.2	0.40148	0.04015			1068.2	0.13323	0.01332
		1069.6	0.39969	0.03997			1069.6	0.13264	0.01326
		1071	0.39792	0.03979			1071	0.13205	0.0132
		1072.4	0.39615	0.03961			1072.4	0.13146	0.01315
		1073.8	0.39439	0.03944			1073.8	0.13088	0.01309
		1075.2	0.39264	0.03926			1075.2	0.13029	0.01303
		1076.6	0.39089	0.03909			1076.6	0.12972	0.01297
		1078	0.38916	0.03892			1078	0.12914	0.01291
		1079.4	0.38743	0.03874			1079.4	0.12857	0.01286
		1080.8	0.38571	0.03857			1080.8	0.12799	0.0128
		1082.2	0.38399	0.0384			1082.2	0.12743	0.01274
		1083.6	0.38229	0.03823			1083.6	0.12686	0.01269
		1085	0.38059	0.03806			1085	0.1263	0.01263
		1086.4	0.3789	0.03789			1086.4	0.12574	0.01257
		1087.8	0.37722	0.03772			1087.8	0.12518	0.01252
		1089.2	0.37554	0.03755			1089.2	0.12462	0.01246
		1090.6	0.37387	0.03739			1090.6	0.12407	0.01241
		1092	0.37221	0.03722			1092	0.12352	0.01235
		1093.4	0.37056	0.03706			1093.4	0.12297	0.0123
		1094.8	0.36892	0.03689			1094.8	0.12242	0.01224
		1096.2	0.36728	0.03673			1096.2	0.12188	0.01219
		1097.6	0.36565	0.03656			1097.6	0.12134	0.01213
		1099	0.36403	0.0364			1099	0.1208	0.01208
		1100.4	0.36241	0.03624			1100.4	0.12026	0.01203
		1101.8	0.3608	0.03608			1101.8	0.11973	0.01197
		1103.2	0.3592	0.03592			1103.2	0.1192	0.01192
		1104.6	0.35761	0.03576			1104.6	0.11867	0.01187
		1106	0.35602	0.0356			1106	0.11814	0.01181
		1107.4	0.35444	0.03544			1107.4	0.11762	0.01176
		1108.8	0.35287	0.03529			1108.8	0.1171	0.01171
		1110.2	0.35131	0.03513			1110.2	0.11658	0.01166
		1111.6	0.34975	0.03497			1111.6	0.11606	0.01161
		1113	0.3482	0.03482			1113	0.11555	0.01155
		1114.4	0.34665	0.03467			1114.4	0.11503	0.0115
		1115.8	0.34512	0.03451			1115.8	0.11452	0.01145
		1117.2	0.34359	0.03436			1117.2	0.11402	0.0114
		1118.6	0.34206	0.03421			1118.6	0.11351	0.01135
		1120	0.34055	0.03405			1120	0.11301	0.0113
		1121.4	0.33904	0.0339			1121.4	0.11251	0.01125
		1122.8	0.33753	0.03375			1122.8	0.11201	0.0112
		1124.2	0.33604	0.0336			1124.2	0.11151	0.01115
		1125.6	0.33455	0.03345			1125.6	0.11102	0.0111
		1127	0.33307	0.03331			1127	0.11053	0.01105
		1128.4	0.33159	0.03316			1128.4	0.11004	0.011
		1129.8	0.33012	0.03301			1129.8	0.10955	0.01095
		1131.2	0.32866	0.03287			1131.2	0.10906	0.01091
		1132.6	0.3272	0.03272			1132.6	0.10858	0.01086
		1134	0.32575	0.03258			1134	0.1081	0.01081
		1135.4	0.32431	0.03243			1135.4	0.10762	0.01076
		1136.8	0.32288	0.03229			1136.8	0.10714	0.01071
		1138.2	0.32145	0.03214			1138.2	0.10667	0.01067
		1139.6	0.32002	0.032			1139.6	0.1062	0.01062
		1141	0.31861	0.03186			1141	0.10573	0.01057
		1142.4	0.3172	0.03172			1142.4	0.10526	0.01053
		1143.8	0.31579	0.03158			1143.8	0.10479	0.01048
		1145.2	0.31439	0.03144			1145.2	0.10433	0.01043
		1146.6	0.313	0.0313			1146.6	0.10387	0.01039
		1148	0.31162	0.03116			1148	0.10341	0.01034
		1149.4	0.31024	0.03102			1149.4	0.10295	0.0103
		1150.8	0.30887	0.03089			1150.8	0.1025	0.01025
		1152.2	0.3075	0.03075			1152.2	0.10204	0.0102
		1153.6	0.30614	0.03061			1153.6	0.10159	0.01016
		1155	0.30478	0.03048			1155	0.10114	0.01011
		1156.4	0.30344	0.03034			1156.4	0.10069	0.01007
		1157.8	0.30209	0.03021			1157.8	0.10025	0.01002
		1159.2	0.30076	0.03008			1159.2	0.0998	0.00998
		1160.6	0.29943	0.02994			1160.6	0.09936	0.00994
		1162	0.2981	0.02981			1162	0.09892	0.00989
		1163.4	0.29679	0.02968			1163.4	0.09849	0.00985
		1164.8	0.29548	0.02955			1164.8	0.09805	0.00981
		1166.2	0.29417	0.02942			1166.2	0.09762	0.00976
		1167.6	0.29287	0.02929			1167.6	0.09719	0.00972
		1169	0.29157	0.02916			1169	0.09676	0.00968
		1170.4	0.29029	0.02903			1170.4	0.09633	0.00963
		1171.8	0.289	0.0289			1171.8	0.0959	0.00959
		1173.2	0.28773	0.02877			1173.2	0.09548	0.00955
		1174.6	0.28646	0.02865			1174.6	0.09506	0.00951
		1176	0.28519	0.02852			1176	0.09464	0.00946
		1177.4	0.28393	0.02839			1177.4	0.09422	0.00942
		1178.8	0.28268	0.02827			1178.8	0.0938	0.00938
		1180.2	0.28143	0.02814			1180.2	0.09339	0.00934
		1181.6	0.28019	0.02802			1181.6	0.09298	0.0093
		1183	0.27895	0.02789			1183	0.09257	0.00926
		1184.4	0.27772	0.02777			1184.4	0.09216	0.00922
		1185.8	0.27649	0.02765			1185.8	0.09175	0.00918
		1187.2	0.27527	0.02753			1187.2	0.09135	0.00913
		1188.6	0.27406	0.02741			1188.6	0.09094	0.00909
		1190	0.27285	0.02728			1190	0.09054	0.00905
		1191.4	0.27164	0.02716			1191.4	0.09014	0.00901
		1192.8	0.27044	0.02704			1192.8	0.08975	0.00897
		1194.2	0.26925	0.02693			1194.2	0.08935	0.00893
		1195.6	0.26806	0.02681			1195.6	0.08896	0.0089
		1197	0.26688	0.02669			1197	0.08856	0.00886
		1198.4	0.2657	0.02657			1198.4	0.08817	0.00882
		1199.8	0.26453	0.02645			1199.8	0.08778	0.00878
		1201.2	0.26337	0.02634			1201.2	0.0874	0.00874
		1202.6	0.26221	0.02622			1202.6	0.08701	0.0087
		1204	0.26105	0.0261			1204	0.08663	0.00866
		1205.4	0.2599	0.02599			1205.4	0.08625	0.00862
		1206.8	0.25875	0.02588			1206.8	0.08587	0.00859
		1208.2	0.25761	0.02576			1208.2	0.08549	0.00855
		1209.6	0.25648	0.02565			1209.6	0.08511	0.00851
		1211	0.25535	0.02553			1211	0.08474	0.00847
		1212.4	0.25422	0.02542			1212.4	0.08436	0.00844
		1213.8	0.2531	0.02531			1213.8	0.08399	0.0084
		1215.2	0.25199	0.0252			1215.2	0.08362	0.00836
		1216.6	0.25088	0.02509			1216.6	0.08325	0.00833
		1218	0.24977	0.02498			1218	0.08289	0.00829
		1219.4	0.24867	0.02487			1219.4	0.08252	0.00825
		1220.8	0.24758	0.02476			1220.8	0.08216	0.00822
		1222.2	0.24649	0.02465			1222.2	0.0818	0.00818
		1223.6	0.2454	0.02454			1223.6	0.08144	0.00814
		1225	0.24432	0.02443			1225	0.08108	0.00811
		1226.4	0.24325	0.02432			1226.4	0.08072	0.00807
		1227.8	0.24218	0.02422			1227.8	0.08036	0.00804
		1229.2	0.24111	0.02411			1229.2	0.08001	0.008
		1230.6	0.24005	0.02401			1230.6	0.07966	0.00797
		1232	0.23899	0.0239			1232	0.07931	0.00793
		1233.4	0.23794	0.02379			1233.4	0.07896	0.0079
		1234.8	0.2369	0.02369			1234.8	0.07861	0.00786
		1236.2	0.23585	0.02359			1236.2	0.07827	0.00783
		1237.6	0.23482	0.02348			1237.6	0.07792	0.00779
		1239	0.23379	0.02338			1239	0.07758	0.00776
		1240.4	0.23276	0.02328			1240.4	0.07724	0.00772
		1241.8	0.23173	0.02317			1241.8	0.0769	0.00769
		1243.2	0.23072	0.02307			1243.2	0.07656	0.00766
		1244.6	0.2297	0.02297			1244.6	0.07622	0.00762
		1246	0.22869	0.02287			1246	0.07589	0.00759
		1247.4	0.22769	0.02277			1247.4	0.07556	0.00756
		1248.8	0.22669	0.02267			1248.8	0.07522	0.00752
		1250.2	0.22569	0.02257			1250.2	0.07489	0.00749
		1251.6	0.2247	0.02247			1251.6	0.07457	0.00746
		1253	0.22371	0.02237			1253	0.07424	0.00742
		1254.4	0.22273	0.02227			1254.4	0.07391	0.00739
		1255.8	0.22175	0.02218			1255.8	0.07359	0.00736
		1257.2	0.22078	0.02208			1257.2	0.07326	0.00733
		1258.6	0.21981	0.02198			1258.6	0.07294	0.00729
		1260	0.21884	0.02188			1260	0.07262	0.00726
		1261.4	0.21788	0.02179			1261.4	0.0723	0.00723
		1262.8	0.21693	0.02169			1262.8	0.07199	0.0072
		1264.2	0.21598	0.0216			1264.2	0.07167	0.00717
		1265.6	0.21503	0.0215			1265.6	0.07136	0.00714
		1267	0.21408	0.02141			1267	0.07104	0.0071
		1268.4	0.21315	0.02131			1268.4	0.07073	0.00707
		1269.8	0.21221	0.02122			1269.8	0.07042	0.00704
		1271.2	0.21128	0.02113			1271.2	0.07011	0.00701
		1272.6	0.21035	0.02104			1272.6	0.0698	0.00698
		1274	0.20943	0.02094			1274	0.0695	0.00695
		1275.4	0.20851	0.02085			1275.4	0.06919	0.00692
		1276.8	0.2076	0.02076			1276.8	0.06889	0.00689
		1278.2	0.20669	0.02067			1278.2	0.06859	0.00686
		1279.6	0.20578	0.02058			1279.6	0.06829	0.00683
		1281	0.20488	0.02049			1281	0.06799	0.0068
		1282.4	0.20398	0.0204			1282.4	0.06769	0.00677
		1283.8	0.20309	0.02031			1283.8	0.06739	0.00674
		1285.2	0.2022	0.02022			1285.2	0.0671	0.00671
		1286.6	0.20131	0.02013			1286.6	0.0668	0.00668
		1288	0.20043	0.02004			1288	0.06651	0.00665
		1289.4	0.19955	0.01996			1289.4	0.06622	0.00662
		1290.8	0.19868	0.01987			1290.8	0.06593	0.00659
		1292.2	0.19781	0.01978			1292.2	0.06564	0.00656
		1293.6	0.19694	0.01969			1293.6	0.06535	0.00654
		1295	0.19608	0.01961			1295	0.06507	0.00651
		1296.4	0.19522	0.01952			1296.4	0.06478	0.00648
		1297.8	0.19437	0.01944			1297.8	0.0645	0.00645
		1299.2	0.19352	0.01935			1299.2	0.06422	0.00642
		1300.6	0.19267	0.01927			1300.6	0.06394	0.00639
		1302	0.19183	0.01918			1302	0.06366	0.00637
		1303.4	0.19099	0.0191			1303.4	0.06338	0.00634
		1304.8	0.19016	0.01902			1304.8	0.0631	0.00631
		1306.2	0.18932	0.01893			1306.2	0.06283	0.00628
		1307.6	0.1885	0.01885			1307.6	0.06255	0.00626
		1309	0.18767	0.01877			1309	0.06228	0.00623
		1310.4	0.18685	0.01869			1310.4	0.06201	0.0062
		1311.8	0.18603	0.0186			1311.8	0.06173	0.00617
		1313.2	0.18522	0.01852			1313.2	0.06146	0.00615
		1314.6	0.18441	0.01844			1314.6	0.0612	0.00612
		1316	0.18361	0.01836			1316	0.06093	0.00609
		1317.4	0.1828	0.01828			1317.4	0.06066	0.00607
		1318.8	0.18201	0.0182			1318.8	0.0604	0.00604
		1320.2	0.18121	0.01812			1320.2	0.06013	0.00601
		1321.6	0.18042	0.01804			1321.6	0.05987	0.00599
		1323	0.17963	0.01796			1323	0.05961	0.00596
		1324.4	0.17885	0.01788			1324.4	0.05935	0.00593
		1325.8	0.17807	0.01781			1325.8	0.05909	0.00591
		1327.2	0.17729	0.01773			1327.2	0.05883	0.00588
		1328.6	0.17651	0.01765			1328.6	0.05858	0.00586
		1330	0.17574	0.01757			1330	0.05832	0.00583
		1331.4	0.17498	0.0175			1331.4	0.05807	0.00581
		1332.8	0.17421	0.01742			1332.8	0.05781	0.00578
		1334.2	0.17345	0.01735			1334.2	0.05756	0.00576
		1335.6	0.1727	0.01727			1335.6	0.05731	0.00573
		1337	0.17194	0.01719			1337	0.05706	0.00571
		1338.4	0.17119	0.01712			1338.4	0.05681	0.00568
		1339.8	0.17045	0.01704			1339.8	0.05656	0.00566
		1341.2	0.1697	0.01697			1341.2	0.05632	0.00563
		1342.6	0.16896	0.0169			1342.6	0.05607	0.00561
		1344	0.16823	0.01682			1344	0.05583	0.00558
		1345.4	0.16749	0.01675			1345.4	0.05558	0.00556
		1346.8	0.16676	0.01668			1346.8	0.05534	0.00553
		1348.2	0.16604	0.0166			1348.2	0.0551	0.00551
		1349.6	0.16531	0.01653			1349.6	0.05486	0.00549
		1351	0.16459	0.01646			1351	0.05462	0.00546
		1352.4	0.16388	0.01639			1352.4	0.05438	0.00544
		1353.8	0.16316	0.01632			1353.8	0.05414	0.00541
		1355.2	0.16245	0.01625			1355.2	0.05391	0.00539
		1356.6	0.16175	0.01617			1356.6	0.05367	0.00537
		1358	0.16104	0.0161			1358	0.05344	0.00534
		1359.4	0.16034	0.01603			1359.4	0.05321	0.00532
		1360.8	0.15964	0.01596			1360.8	0.05298	0.0053
		1362.2	0.15895	0.01589			1362.2	0.05275	0.00527
		1363.6	0.15826	0.01583			1363.6	0.05252	0.00525
		1365	0.15757	0.01576			1365	0.05229	0.00523
		1366.4	0.15688	0.01569			1366.4	0.05206	0.00521
		1367.8	0.1562	0.01562			1367.8	0.05183	0.00518
		1369.2	0.15552	0.01555			1369.2	0.05161	0.00516
		1370.6	0.15484	0.01548			1370.6	0.05138	0.00514
		1372	0.15417	0.01542			1372	0.05116	0.00512
		1373.4	0.1535	0.01535			1373.4	0.05094	0.00509
		1374.8	0.15283	0.01528			1374.8	0.05072	0.00507
		1376.2	0.15217	0.01522			1376.2	0.0505	0.00505
		1377.6	0.15151	0.01515			1377.6	0.05028	0.00503
		1379	0.15085	0.01508			1379	0.05006	0.00501
		1380.4	0.15019	0.01502			1380.4	0.04984	0.00498
		1381.8	0.14954	0.01495			1381.8	0.04962	0.00496
		1383.2	0.14889	0.01489			1383.2	0.04941	0.00494
		1384.6	0.14825	0.01482			1384.6	0.04919	0.00492
		1386	0.1476	0.01476			1386	0.04898	0.0049
		1387.4	0.14696	0.0147			1387.4	0.04877	0.00488
		1388.8	0.14632	0.01463			1388.8	0.04856	0.00486
		1390.2	0.14569	0.01457			1390.2	0.04835	0.00483
		1391.6	0.14505	0.01451			1391.6	0.04814	0.00481
		1393	0.14443	0.01444			1393	0.04793	0.00479
		1394.4	0.1438	0.01438			1394.4	0.04772	0.00477
		1395.8	0.14317	0.01432			1395.8	0.04751	0.00475
		1397.2	0.14255	0.01426			1397.2	0.04731	0.00473
		1398.6	0.14193	0.01419			1398.6	0.0471	0.00471
		1400	0.14132	0.01413			1400	0.0469	0.00469
		1401.4	0.14071	0.01407			1401.4	0.04669	0.00467
		1402.8	0.1401	0.01401			1402.8	0.04649	0.00465
		1404.2	0.13949	0.01395			1404.2	0.04629	0.00463
		1405.6	0.13888	0.01389			1405.6	0.04609	0.00461
		1407	0.13828	0.01383			1407	0.04589	0.00459
		1408.4	0.13768	0.01377			1408.4	0.04569	0.00457
		1409.8	0.13709	0.01371			1409.8	0.04549	0.00455
		1411.2	0.13649	0.01365			1411.2	0.04529	0.00453
		1412.6	0.1359	0.01359			1412.6	0.0451	0.00451
		1414	0.13531	0.01353			1414	0.0449	0.00449
		1415.4	0.13473	0.01347			1415.4	0.04471	0.00447
		1416.8	0.13414	0.01341			1416.8	0.04451	0.00445
		1418.2	0.13356	0.01336			1418.2	0.04432	0.00443
		1419.6	0.13298	0.0133			1419.6	0.04413	0.00441
		1421	0.13241	0.01324			1421	0.04394	0.00439
		1422.4	0.13183	0.01318			1422.4	0.04375	0.00437
		1423.8	0.13126	0.01313			1423.8	0.04356	0.00436
		1425.2	0.1307	0.01307			1425.2	0.04337	0.00434
		1426.6	0.13013	0.01301			1426.6	0.04318	0.00432
		1428	0.12957	0.01296			1428	0.043	0.0043
		1429.4	0.12901	0.0129			1429.4	0.04281	0.00428
		1430.8	0.12845	0.01284			1430.8	0.04262	0.00426
		1432.2	0.12789	0.01279			1432.2	0.04244	0.00424
		1433.6	0.12734	0.01273			1433.6	0.04226	0.00423
		1435	0.12679	0.01268			1435	0.04207	0.00421
		1436.4	0.12624	0.01262			1436.4	0.04189	0.00419
		1437.8	0.1257	0.01257			1437.8	0.04171	0.00417
		1439.2	0.12515	0.01252			1439.2	0.04153	0.00415
		1440.6	0.12461	0.01246			1440.6	0.04135	0.00414
		1442	0.12407	0.01241			1442	0.04117	0.00412
		1443.4	0.12354	0.01235			1443.4	0.041	0.0041
		1444.8	0.123	0.0123			1444.8	0.04082	0.00408
		1446.2	0.12247	0.01225			1446.2	0.04064	0.00406
		1447.6	0.12194	0.01219			1447.6	0.04047	0.00405
		1449	0.12142	0.01214			1449	0.04029	0.00403
		1450.4	0.12089	0.01209			1450.4	0.04012	0.00401
		1451.8	0.12037	0.01204			1451.8	0.03994	0.00399
		1453.2	0.11985	0.01199			1453.2	0.03977	0.00398
		1454.6	0.11933	0.01193			1454.6	0.0396	0.00396
		1456	0.11882	0.01188			1456	0.03943	0.00394
		1457.4	0.11831	0.01183			1457.4	0.03926	0.00393
		1458.8	0.1178	0.01178			1458.8	0.03909	0.00391
		1460.2	0.11729	0.01173			1460.2	0.03892	0.00389
		1461.6	0.11678	0.01168			1461.6	0.03875	0.00388
		1463	0.11628	0.01163			1463	0.03859	0.00386
		1464.4	0.11578	0.01158			1464.4	0.03842	0.00384
		1465.8	0.11528	0.01153			1465.8	0.03825	0.00383
		1467.2	0.11478	0.01148			1467.2	0.03809	0.00381
		1468.6	0.11429	0.01143			1468.6	0.03793	0.00379
		1470	0.11379	0.01138			1470	0.03776	0.00378
		1471.4	0.1133	0.01133			1471.4	0.0376	0.00376
		1472.8	0.11282	0.01128			1472.8	0.03744	0.00374
		1474.2	0.11233	0.01123			1474.2	0.03728	0.00373
		1475.6	0.11185	0.01118			1475.6	0.03712	0.00371
		1477	0.11136	0.01114			1477	0.03696	0.0037
		1478.4	0.11089	0.01109			1478.4	0.0368	0.00368
		1479.8	0.11041	0.01104			1479.8	0.03664	0.00366
		1481.2	0.10993	0.01099			1481.2	0.03648	0.00365
		1482.6	0.10946	0.01095			1482.6	0.03632	0.00363
		1484	0.10899	0.0109			1484	0.03617	0.00362
		1485.4	0.10852	0.01085			1485.4	0.03601	0.0036
		1486.8	0.10805	0.01081			1486.8	0.03586	0.00359
		1488.2	0.10759	0.01076			1488.2	0.0357	0.00357
		1489.6	0.10712	0.01071			1489.6	0.03555	0.00355
		1491	0.10666	0.01067			1491	0.0354	0.00354
		1492.4	0.10621	0.01062			1492.4	0.03524	0.00352
		1493.8	0.10575	0.01057			1493.8	0.03509	0.00351
		1495.2	0.10529	0.01053			1495.2	0.03494	0.00349
		1496.6	0.10484	0.01048			1496.6	0.03479	0.00348
		1498	0.10439	0.01044			1498	0.03464	0.00346
		1499.4	0.10394	0.01039			1499.4	0.03449	0.00345
		1500.8	0.1035	0.01035			1500.8	0.03434	0.00343
		1502.2	0.10305	0.01031			1502.2	0.0342	0.00342
		1503.6	0.10261	0.01026			1503.6	0.03405	0.0034
		1505	0.10217	0.01022			1505	0.0339	0.00339
		1506.4	0.10173	0.01017			1506.4	0.03376	0.00338
		1507.8	0.10129	0.01013			1507.8	0.03361	0.00336
		1509.2	0.10086	0.01009			1509.2	0.03347	0.00335
		1510.6	0.10042	0.01004			1510.6	0.03333	0.00333
		1512	0.09999	0.01			1512	0.03318	0.00332
		1513.4	0.09956	0.00996			1513.4	0.03304	0.0033
		1514.8	0.09914	0.00991			1514.8	0.0329	0.00329
		1516.2	0.09871	0.00987			1516.2	0.03276	0.00328
		1517.6	0.09829	0.00983			1517.6	0.03262	0.00326
		1519	0.09787	0.00979			1519	0.03248	0.00325
		1520.4	0.09745	0.00974			1520.4	0.03234	0.00323
		1521.8	0.09703	0.0097			1521.8	0.0322	0.00322
		1523.2	0.09661	0.00966			1523.2	0.03206	0.00321
		1524.6	0.0962	0.00962			1524.6	0.03192	0.00319
		1526	0.09579	0.00958			1526	0.03179	0.00318
		1527.4	0.09538	0.00954			1527.4	0.03165	0.00316
		1528.8	0.09497	0.0095			1528.8	0.03151	0.00315
		1530.2	0.09456	0.00946			1530.2	0.03138	0.00314
		1531.6	0.09415	0.00942			1531.6	0.03124	0.00312
		1533	0.09375	0.00938			1533	0.03111	0.00311
		1534.4	0.09335	0.00933			1534.4	0.03098	0.0031
		1535.8	0.09295	0.0093			1535.8	0.03084	0.00308
		1537.2	0.09255	0.00926			1537.2	0.03071	0.00307
		1538.6	0.09216	0.00922			1538.6	0.03058	0.00306
		1540	0.09176	0.00918			1540	0.03045	0.00305
		1541.4	0.09137	0.00914			1541.4	0.03032	0.00303
		1542.8	0.09098	0.0091			1542.8	0.03019	0.00302
		1544.2	0.09059	0.00906			1544.2	0.03006	0.00301
		1545.6	0.0902	0.00902			1545.6	0.02993	0.00299
		1547	0.08981	0.00898			1547	0.0298	0.00298
		1548.4	0.08943	0.00894			1548.4	0.02968	0.00297
		1549.8	0.08905	0.0089			1549.8	0.02955	0.00296
		1551.2	0.08867	0.00887			1551.2	0.02942	0.00294
		1552.6	0.08829	0.00883			1552.6	0.0293	0.00293
		1554	0.08791	0.00879			1554	0.02917	0.00292
		1555.4	0.08754	0.00875			1555.4	0.02905	0.0029
		1556.8	0.08716	0.00872			1556.8	0.02892	0.00289
		1558.2	0.08679	0.00868			1558.2	0.0288	0.00288
		1559.6	0.08642	0.00864			1559.6	0.02868	0.00287
		1561	0.08605	0.0086			1561	0.02855	0.00286
		1562.4	0.08568	0.00857			1562.4	0.02843	0.00284
		1563.8	0.08531	0.00853			1563.8	0.02831	0.00283
		1565.2	0.08495	0.0085			1565.2	0.02819	0.00282
		1566.6	0.08459	0.00846			1566.6	0.02807	0.00281
		1568	0.08423	0.00842			1568	0.02795	0.0028
		1569.4	0.08387	0.00839			1569.4	0.02783	0.00278
		1570.8	0.08351	0.00835			1570.8	0.02771	0.00277
		1572.2	0.08315	0.00832			1572.2	0.02759	0.00276
		1573.6	0.0828	0.00828			1573.6	0.02748	0.00275
		1575	0.08244	0.00824			1575	0.02736	0.00274
		1576.4	0.08209	0.00821			1576.4	0.02724	0.00272
		1577.8	0.08174	0.00817			1577.8	0.02713	0.00271
		1579.2	0.08139	0.00814			1579.2	0.02701	0.0027
		1580.6	0.08105	0.0081			1580.6	0.0269	0.00269
		1582	0.0807	0.00807			1582	0.02678	0.00268
		1583.4	0.08036	0.00804			1583.4	0.02667	0.00267
		1584.8	0.08002	0.008			1584.8	0.02655	0.00266
		1586.2	0.07967	0.00797			1586.2	0.02644	0.00264
		1587.6	0.07933	0.00793			1587.6	0.02633	0.00263
		1589	0.079	0.0079			1589	0.02621	0.00262
		1590.4	0.07866	0.00787			1590.4	0.0261	0.00261
		1591.8	0.07833	0.00783			1591.8	0.02599	0.0026
		1593.2	0.07799	0.0078			1593.2	0.02588	0.00259
		1594.6	0.07766	0.00777			1594.6	0.02577	0.00258
		1596	0.07733	0.00773			1596	0.02566	0.00257
		1597.4	0.077	0.0077			1597.4	0.02555	0.00256
		1598.8	0.07667	0.00767			1598.8	0.02544	0.00254
		1600.2	0.07635	0.00763			1600.2	0.02533	0.00253
		1601.6	0.07602	0.0076			1601.6	0.02523	0.00252
		1603	0.0757	0.00757			1603	0.02512	0.00251
		1604.4	0.07538	0.00754			1604.4	0.02501	0.0025
		1605.8	0.07505	0.00751			1605.8	0.02491	0.00249
		1607.2	0.07474	0.00747			1607.2	0.0248	0.00248
		1608.6	0.07442	0.00744			1608.6	0.02469	0.00247
		1610	0.0741	0.00741			1610	0.02459	0.00246
		1611.4	0.07379	0.00738			1611.4	0.02449	0.00245
		1612.8	0.07347	0.00735			1612.8	0.02438	0.00244
		1614.2	0.07316	0.00732			1614.2	0.02428	0.00243
		1615.6	0.07285	0.00728			1615.6	0.02417	0.00242
		1617	0.07254	0.00725			1617	0.02407	0.00241
		1618.4	0.07223	0.00722			1618.4	0.02397	0.0024
		1619.8	0.07192	0.00719			1619.8	0.02387	0.00239
		1621.2	0.07162	0.00716			1621.2	0.02377	0.00238
		1622.6	0.07131	0.00713			1622.6	0.02367	0.00237
		1624	0.07101	0.0071			1624	0.02356	0.00236
		1625.4	0.07071	0.00707			1625.4	0.02346	0.00235
		1626.8	0.07041	0.00704			1626.8	0.02337	0.00234
		1628.2	0.07011	0.00701			1628.2	0.02327	0.00233
		1629.6	0.06981	0.00698			1629.6	0.02317	0.00232
		1631	0.06952	0.00695			1631	0.02307	0.00231
		1632.4	0.06922	0.00692			1632.4	0.02297	0.0023
		1633.8	0.06893	0.00689			1633.8	0.02287	0.00229
		1635.2	0.06864	0.00686			1635.2	0.02278	0.00228
		1636.6	0.06835	0.00683			1636.6	0.02268	0.00227
		1638	0.06806	0.00681			1638	0.02258	0.00226
		1639.4	0.06777	0.00678			1639.4	0.02249	0.00225
		1640.8	0.06748	0.00675			1640.8	0.02239	0.00224
		1642.2	0.06719	0.00672			1642.2	0.0223	0.00223
		1643.6	0.06691	0.00669			1643.6	0.0222	0.00222
		1645	0.06663	0.00666			1645	0.02211	0.00221
		1646.4	0.06634	0.00663			1646.4	0.02202	0.0022
		1647.8	0.06606	0.00661			1647.8	0.02192	0.00219
		1649.2	0.06578	0.00658			1649.2	0.02183	0.00218
		1650.6	0.0655	0.00655			1650.6	0.02174	0.00217
		1652	0.06523	0.00652			1652	0.02165	0.00216
		1653.4	0.06495	0.0065			1653.4	0.02155	0.00216
		1654.8	0.06468	0.00647			1654.8	0.02146	0.00215
		1656.2	0.0644	0.00644			1656.2	0.02137	0.00214
		1657.6	0.06413	0.00641			1657.6	0.02128	0.00213
		1659	0.06386	0.00639			1659	0.02119	0.00212
		1660.4	0.06359	0.00636			1660.4	0.0211	0.00211
		1661.8	0.06332	0.00633			1661.8	0.02101	0.0021
		1663.2	0.06305	0.00631			1663.2	0.02092	0.00209
		1664.6	0.06278	0.00628			1664.6	0.02083	0.00208
		1666	0.06252	0.00625			1666	0.02075	0.00207
		1667.4	0.06225	0.00623			1667.4	0.02066	0.00207
		1668.8	0.06199	0.0062			1668.8	0.02057	0.00206
		1670.2	0.06173	0.00617			1670.2	0.02048	0.00205
		1671.6	0.06147	0.00615			1671.6	0.0204	0.00204
		1673	0.06121	0.00612			1673	0.02031	0.00203
		1674.4	0.06095	0.00609			1674.4	0.02023	0.00202
		1675.8	0.06069	0.00607			1675.8	0.02014	0.00201
		1677.2	0.06044	0.00604			1677.2	0.02006	0.00201
		1678.6	0.06018	0.00602			1678.6	0.01997	0.002
		1680	0.05993	0.00599			1680	0.01989	0.00199
		1681.4	0.05967	0.00597			1681.4	0.0198	0.00198
		1682.8	0.05942	0.00594			1682.8	0.01972	0.00197
		1684.2	0.05917	0.00592			1684.2	0.01964	0.00196
		1685.6	0.05892	0.00589			1685.6	0.01955	0.00196
		1687	0.05867	0.00587			1687	0.01947	0.00195
		1688.4	0.05842	0.00584			1688.4	0.01939	0.00194
		1689.8	0.05818	0.00582			1689.8	0.01931	0.00193
		1691.2	0.05793	0.00579			1691.2	0.01922	0.00192
		1692.6	0.05769	0.00577			1692.6	0.01914	0.00191
		1694	0.05744	0.00574			1694	0.01906	0.00191
		1695.4	0.0572	0.00572			1695.4	0.01898	0.0019
		1696.8	0.05696	0.0057			1696.8	0.0189	0.00189
		1698.2	0.05672	0.00567			1698.2	0.01882	0.00188
		1699.6	0.05648	0.00565			1699.6	0.01874	0.00187
		1701	0.05624	0.00562			1701	0.01866	0.00187
		1702.4	0.05601	0.0056			1702.4	0.01859	0.00186
		1703.8	0.05577	0.00558			1703.8	0.01851	0.00185
		1705.2	0.05554	0.00555			1705.2	0.01843	0.00184
		1706.6	0.0553	0.00553			1706.6	0.01835	0.00184
		1708	0.05507	0.00551			1708	0.01827	0.00183
		1709.4	0.05484	0.00548			1709.4	0.0182	0.00182
		1710.8	0.05461	0.00546			1710.8	0.01812	0.00181
		1712.2	0.05438	0.00544			1712.2	0.01804	0.0018
		1713.6	0.05415	0.00541			1713.6	0.01797	0.0018
		1715	0.05392	0.00539			1715	0.01789	0.00179
		1716.4	0.05369	0.00537			1716.4	0.01782	0.00178
		1717.8	0.05347	0.00535			1717.8	0.01774	0.00177
		1719.2	0.05324	0.00532			1719.2	0.01767	0.00177
		1720.6	0.05302	0.0053			1720.6	0.01759	0.00176
		1722	0.05279	0.00528			1722	0.01752	0.00175
		1723.4	0.05257	0.00526			1723.4	0.01745	0.00174
		1724.8	0.05235	0.00524			1724.8	0.01737	0.00174
		1726.2	0.05213	0.00521			1726.2	0.0173	0.00173
		1727.6	0.05191	0.00519			1727.6	0.01723	0.00172
		1729	0.05169	0.00517			1729	0.01715	0.00172
		1730.4	0.05148	0.00515			1730.4	0.01708	0.00171
		1731.8	0.05126	0.00513			1731.8	0.01701	0.0017
		1733.2	0.05105	0.0051			1733.2	0.01694	0.00169
		1734.6	0.05083	0.00508			1734.6	0.01687	0.00169
		1736	0.05062	0.00506			1736	0.0168	0.00168
		1737.4	0.0504	0.00504			1737.4	0.01673	0.00167
		1738.8	0.05019	0.00502			1738.8	0.01666	0.00167
		1740.2	0.04998	0.005			1740.2	0.01659	0.00166
		1741.6	0.04977	0.00498			1741.6	0.01652	0.00165
		1743	0.04956	0.00496			1743	0.01645	0.00164
		1744.4	0.04936	0.00494			1744.4	0.01638	0.00164
		1745.8	0.04915	0.00491			1745.8	0.01631	0.00163
		1747.2	0.04894	0.00489			1747.2	0.01624	0.00162
		1748.6	0.04874	0.00487			1748.6	0.01617	0.00162
		1750	0.04853	0.00485			1750	0.01611	0.00161
		1751.4	0.04833	0.00483			1751.4	0.01604	0.0016
		1752.8	0.04813	0.00481			1752.8	0.01597	0.0016
		1754.2	0.04792	0.00479			1754.2	0.0159	0.00159
		1755.6	0.04772	0.00477			1755.6	0.01584	0.00158
		1757	0.04752	0.00475			1757	0.01577	0.00158
		1758.4	0.04732	0.00473			1758.4	0.0157	0.00157
		1759.8	0.04713	0.00471			1759.8	0.01564	0.00156
		1761.2	0.04693	0.00469			1761.2	0.01557	0.00156
		1762.6	0.04673	0.00467			1762.6	0.01551	0.00155
		1764	0.04654	0.00465			1764	0.01544	0.00154
		1765.4	0.04634	0.00463			1765.4	0.01538	0.00154
		1766.8	0.04615	0.00461			1766.8	0.01531	0.00153
		1768.2	0.04595	0.0046			1768.2	0.01525	0.00152
		1769.6	0.04576	0.00458			1769.6	0.01519	0.00152
		1771	0.04557	0.00456			1771	0.01512	0.00151
		1772.4	0.04538	0.00454			1772.4	0.01506	0.00151
		1773.8	0.04519	0.00452			1773.8	0.015	0.0015
		1775.2	0.045	0.0045			1775.2	0.01493	0.00149
		1776.6	0.04481	0.00448			1776.6	0.01487	0.00149
		1778	0.04462	0.00446			1778	0.01481	0.00148
		1779.4	0.04444	0.00444			1779.4	0.01475	0.00147
		1780.8	0.04425	0.00443			1780.8	0.01468	0.00147
		1782.2	0.04407	0.00441			1782.2	0.01462	0.00146
		1783.6	0.04388	0.00439			1783.6	0.01456	0.00146
		1785	0.0437	0.00437			1785	0.0145	0.00145
		1786.4	0.04352	0.00435			1786.4	0.01444	0.00144
		1787.8	0.04333	0.00433			1787.8	0.01438	0.00144
		1789.2	0.04315	0.00432			1789.2	0.01432	0.00143
		1790.6	0.04297	0.0043			1790.6	0.01426	0.00143
		1792	0.04279	0.00428			1792	0.0142	0.00142
		1793.4	0.04262	0.00426			1793.4	0.01414	0.00141
		1794.8	0.04244	0.00424			1794.8	0.01408	0.00141
		1796.2	0.04226	0.00423			1796.2	0.01402	0.0014
		1797.6	0.04208	0.00421			1797.6	0.01397	0.0014
		1799	0.04191	0.00419			1799	0.01391	0.00139
		1800.4	0.04173	0.00417			1800.4	0.01385	0.00138
		1801.8	0.04156	0.00416			1801.8	0.01379	0.00138
		1803.2	0.04139	0.00414			1803.2	0.01373	0.00137
		1804.6	0.04121	0.00412			1804.6	0.01368	0.00137
		1806	0.04104	0.0041			1806	0.01362	0.00136
		1807.4	0.04087	0.00409			1807.4	0.01356	0.00136
		1808.8	0.0407	0.00407			1808.8	0.01351	0.00135
		1810.2	0.04053	0.00405			1810.2	0.01345	0.00134
		1811.6	0.04036	0.00404			1811.6	0.01339	0.00134
		1813	0.04019	0.00402			1813	0.01334	0.00133
		1814.4	0.04002	0.004			1814.4	0.01328	0.00133
		1815.8	0.03986	0.00399			1815.8	0.01323	0.00132
		1817.2	0.03969	0.00397			1817.2	0.01317	0.00132
		1818.6	0.03953	0.00395			1818.6	0.01312	0.00131
		1820	0.03936	0.00394			1820	0.01306	0.00131
		1821.4	0.0392	0.00392			1821.4	0.01301	0.0013
		1822.8	0.03903	0.0039			1822.8	0.01295	0.0013
		1824.2	0.03887	0.00389			1824.2	0.0129	0.00129
		1825.6	0.03871	0.00387			1825.6	0.01285	0.00128
		1827	0.03855	0.00385			1827	0.01279	0.00128
		1828.4	0.03839	0.00384			1828.4	0.01274	0.00127
		1829.8	0.03823	0.00382			1829.8	0.01269	0.00127
		1831.2	0.03807	0.00381			1831.2	0.01263	0.00126
		1832.6	0.03791	0.00379			1832.6	0.01258	0.00126
		1834	0.03775	0.00378			1834	0.01253	0.00125
		1835.4	0.0376	0.00376			1835.4	0.01248	0.00125
		1836.8	0.03744	0.00374			1836.8	0.01242	0.00124
		1838.2	0.03728	0.00373			1838.2	0.01237	0.00124
		1839.6	0.03713	0.00371			1839.6	0.01232	0.00123
		1841	0.03697	0.0037			1841	0.01227	0.00123
		1842.4	0.03682	0.00368			1842.4	0.01222	0.00122
		1843.8	0.03667	0.00367			1843.8	0.01217	0.00122
		1845.2	0.03651	0.00365			1845.2	0.01212	0.00121
		1846.6	0.03636	0.00364			1846.6	0.01207	0.00121
		1848	0.03621	0.00362			1848	0.01202	0.0012
		1849.4	0.03606	0.00361			1849.4	0.01197	0.0012
		1850.8	0.03591	0.00359			1850.8	0.01192	0.00119
		1852.2	0.03576	0.00358			1852.2	0.01187	0.00119
		1853.6	0.03561	0.00356			1853.6	0.01182	0.00118
		1855	0.03547	0.00355			1855	0.01177	0.00118
		1856.4	0.03532	0.00353			1856.4	0.01172	0.00117
		1857.8	0.03517	0.00352			1857.8	0.01167	0.00117
		1859.2	0.03503	0.0035			1859.2	0.01162	0.00116
		1860.6	0.03488	0.00349			1860.6	0.01157	0.00116
		1862	0.03474	0.00347			1862	0.01153	0.00115
		1863.4	0.03459	0.00346			1863.4	0.01148	0.00115
		1864.8	0.03445	0.00344			1864.8	0.01143	0.00114
		1866.2	0.03431	0.00343			1866.2	0.01138	0.00114
		1867.6	0.03416	0.00342			1867.6	0.01134	0.00113
		1869	0.03402	0.0034			1869	0.01129	0.00113
		1870.4	0.03388	0.00339			1870.4	0.01124	0.00112
		1871.8	0.03374	0.00337			1871.8	0.0112	0.00112
		1873.2	0.0336	0.00336			1873.2	0.01115	0.00111
		1874.6	0.03346	0.00335			1874.6	0.0111	0.00111
		1876	0.03332	0.00333			1876	0.01106	0.00111
		1877.4	0.03318	0.00332			1877.4	0.01101	0.0011
		1878.8	0.03305	0.0033			1878.8	0.01097	0.0011
		1880.2	0.03291	0.00329			1880.2	0.01092	0.00109
		1881.6	0.03277	0.00328			1881.6	0.01088	0.00109
		1883	0.03264	0.00326			1883	0.01083	0.00108
		1884.4	0.0325	0.00325			1884.4	0.01079	0.00108
		1885.8	0.03237	0.00324			1885.8	0.01074	0.00107
		1887.2	0.03223	0.00322			1887.2	0.0107	0.00107
		1888.6	0.0321	0.00321			1888.6	0.01065	0.00107
		1890	0.03197	0.0032			1890	0.01061	0.00106
		1891.4	0.03184	0.00318			1891.4	0.01056	0.00106
		1892.8	0.0317	0.00317			1892.8	0.01052	0.00105
		1894.2	0.03157	0.00316			1894.2	0.01048	0.00105
		1895.6	0.03144	0.00314			1895.6	0.01043	0.00104
		1897	0.03131	0.00313			1897	0.01039	0.00104
		1898.4	0.03118	0.00312			1898.4	0.01035	0.00103
		1899.8	0.03105	0.00311			1899.8	0.0103	0.00103
		1901.2	0.03092	0.00309			1901.2	0.01026	0.00103
		1902.6	0.0308	0.00308			1902.6	0.01022	0.00102
		1904	0.03067	0.00307			1904	0.01018	0.00102
		1905.4	0.03054	0.00305			1905.4	0.01014	0.00101
		1906.8	0.03042	0.00304			1906.8	0.01009	0.00101
		1908.2	0.03029	0.00303			1908.2	0.01005	0.00101
		1909.6	0.03017	0.00302			1909.6	0.01001	0.001
		1911	0.03004	0.003			1911	0.00997	0.000996899
		1912.4	0.02992	0.00299			1912.4	0.00993	0.000992781
		1913.8	0.02979	0.00298			1913.8	0.00989	0.000988681
		1915.2	0.02967	0.00297			1915.2	0.00985	0.000984599
		1916.6	0.02955	0.00295			1916.6	0.00981	0.000980534
		1918	0.02943	0.00294			1918	0.00976	0.000976486
		1919.4	0.0293	0.00293			1919.4	0.00972	0.000972455
		1920.8	0.02918	0.00292			1920.8	0.00968	0.000968442
		1922.2	0.02906	0.00291			1922.2	0.00964	0.000964445
		1923.6	0.02894	0.00289			1923.6	0.0096	0.000960466
		1925	0.02882	0.00288			1925	0.00957	0.000956503
		1926.4	0.02871	0.00287			1926.4	0.00953	0.000952558
		1927.8	0.02859	0.00286			1927.8	0.00949	0.000948629
		1929.2	0.02847	0.00285			1929.2	0.00945	0.000944717
		1930.6	0.02835	0.00284			1930.6	0.00941	0.000940821
		1932	0.02823	0.00282			1932	0.00937	0.000936943
		1933.4	0.02812	0.00281			1933.4	0.00933	0.00093308
		1934.8	0.028	0.0028			1934.8	0.00929	0.000929234
		1936.2	0.02789	0.00279			1936.2	0.00925	0.000925405
		1937.6	0.02777	0.00278			1937.6	0.00922	0.000921591
		1939	0.02766	0.00277			1939	0.00918	0.000917794
		1940.4	0.02754	0.00275			1940.4	0.00914	0.000914013
		1941.8	0.02743	0.00274			1941.8	0.0091	0.000910248
		1943.2	0.02732	0.00273			1943.2	0.00906	0.000906499
		1944.6	0.0272	0.00272			1944.6	0.00903	0.000902766
		1946	0.02709	0.00271			1946	0.00899	0.000899049
		1947.4	0.02698	0.0027			1947.4	0.00895	0.000895348
		1948.8	0.02687	0.00269			1948.8	0.00892	0.000891662
		1950.2	0.02676	0.00268			1950.2	0.00888	0.000887992
		1951.6	0.02665	0.00266			1951.6	0.00884	0.000884338
		1953	0.02654	0.00265			1953	0.00881	0.000880699
		1954.4	0.02643	0.00264			1954.4	0.00877	0.000877076
		1955.8	0.02632	0.00263			1955.8	0.00873	0.000873467
		1957.2	0.02621	0.00262			1957.2	0.0087	0.000869875
		1958.6	0.02611	0.00261			1958.6	0.00866	0.000866297
		1960	0.026	0.0026			1960	0.00863	0.000862735
		1961.4	0.02589	0.00259			1961.4	0.00859	0.000859188
		1962.8	0.02578	0.00258			1962.8	0.00856	0.000855655
		1964.2	0.02568	0.00257			1964.2	0.00852	0.000852138
		1965.6	0.02557	0.00256			1965.6	0.00849	0.000848636
		1967	0.02547	0.00255			1967	0.00845	0.000845148
		1968.4	0.02536	0.00254			1968.4	0.00842	0.000841676
		1969.8	0.02526	0.00253			1969.8	0.00838	0.000838218
		1971.2	0.02516	0.00252			1971.2	0.00835	0.000834774
		1972.6	0.02505	0.00251			1972.6	0.00831	0.000831346
		1974	0.02495	0.00249			1974	0.00828	0.000827931
		1975.4	0.02485	0.00248			1975.4	0.00825	0.000824532
		1976.8	0.02474	0.00247			1976.8	0.00821	0.000821146
		1978.2	0.02464	0.00246			1978.2	0.00818	0.000817775
		1979.6	0.02454	0.00245			1979.6	0.00814	0.000814419
		1981	0.02444	0.00244			1981	0.00811	0.000811076
		1982.4	0.02434	0.00243			1982.4	0.00808	0.000807748
		1983.8	0.02424	0.00242			1983.8	0.00804	0.000804433
		1985.2	0.02414	0.00241			1985.2	0.00801	0.000801133
		1986.6	0.02404	0.0024			1986.6	0.00798	0.000797847
		1988	0.02394	0.00239			1988	0.00795	0.000794574
		1989.4	0.02385	0.00238			1989.4	0.00791	0.000791316
		1990.8	0.02375	0.00237			1990.8	0.00788	0.000788071
		1992.2	0.02365	0.00237			1992.2	0.00785	0.00078484
		1993.6	0.02355	0.00236			1993.6	0.00782	0.000781622
		1995	0.02346	0.00235			1995	0.00778	0.000778419
		1996.4	0.02336	0.00234			1996.4	0.00775	0.000775228
		1997.8	0.02327	0.00233			1997.8	0.00772	0.000772051
		1999.2	0.02317	0.00232			1999.2	0.00769	0.000768888
		2000.6	0.02308	0.00231			2000.6	0.00766	0.000765738
		2002	0.02298	0.0023			2002	0.00763	0.000762601
		2003.4	0.02289	0.00229			2003.4	0.00759	0.000759478
		2004.8	0.02279	0.00228			2004.8	0.00756	0.000756368
		2006.2	0.0227	0.00227			2006.2	0.00753	0.00075327
		2007.6	0.02261	0.00226			2007.6	0.0075	0.000750186
		2009	0.02251	0.00225			2009	0.00747	0.000747115
		2010.4	0.02242	0.00224			2010.4	0.00744	0.000744057
		2011.8	0.02233	0.00223			2011.8	0.00741	0.000741012
		2013.2	0.02224	0.00222			2013.2	0.00738	0.00073798
		2014.6	0.02215	0.00221			2014.6	0.00735	0.00073496
		2016	0.02206	0.00221			2016	0.00732	0.000731954
		2017.4	0.02197	0.0022			2017.4	0.00729	0.000728959
		2018.8	0.02188	0.00219			2018.8	0.00726	0.000725978
		2020.2	0.02179	0.00218			2020.2	0.00723	0.000723009
		2021.6	0.0217	0.00217			2021.6	0.0072	0.000720053
		2023	0.02161	0.00216			2023	0.00717	0.000717109
		2024.4	0.02152	0.00215			2024.4	0.00714	0.000714177
		2025.8	0.02143	0.00214			2025.8	0.00711	0.000711258
		2027.2	0.02135	0.00213			2027.2	0.00708	0.000708351
		2028.6	0.02126	0.00213			2028.6	0.00705	0.000705457
		2030	0.02117	0.00212			2030	0.00703	0.000702574
		2031.4	0.02109	0.00211			2031.4	0.007	0.000699704
		2032.8	0.021	0.0021			2032.8	0.00697	0.000696846
		2034.2	0.02091	0.00209			2034.2	0.00694	0.000693999
		2035.6	0.02083	0.00208			2035.6	0.00691	0.000691165
		2037	0.02074	0.00207			2037	0.00688	0.000688343
		2038.4	0.02066	0.00207			2038.4	0.00686	0.000685533
		2039.8	0.02057	0.00206			2039.8	0.00683	0.000682734
		2041.2	0.02049	0.00205			2041.2	0.0068	0.000679947
		2042.6	0.02041	0.00204			2042.6	0.00677	0.000677172
		2044	0.02032	0.00203			2044	0.00674	0.000674409
		2045.4	0.02024	0.00202
		2046.8	0.02016	0.00202
		2048.2	0.02008	0.00201
		2049.6	0.01999	0.002
		2051	0.01991	0.00199
		2052.4	0.01983	0.00198
		2053.8	0.01975	0.00197
		2055.2	0.01967	0.00197
		2056.6	0.01959	0.00196
		2058	0.01951	0.00195
		2059.4	0.01943	0.00194
		2060.8	0.01935	0.00194
		2062.2	0.01927	0.00193
		2063.6	0.01919	0.00192
		2065	0.01912	0.00191
		2066.4	0.01904	0.0019
		2067.8	0.01896	0.0019
		2069.2	0.01888	0.00189
		2070.6	0.01881	0.00188
		2072	0.01873	0.00187
		2073.4	0.01865	0.00187
		2074.8	0.01858	0.00186
		2076.2	0.0185	0.00185
		2077.6	0.01843	0.00184
		2079	0.01835	0.00184
		2080.4	0.01828	0.00183
		2081.8	0.0182	0.00182
		2083.2	0.01813	0.00181
		2084.6	0.01805	0.00181
		2086	0.01798	0.0018
		2087.4	0.01791	0.00179
		2088.8	0.01784	0.00178
		2090.2	0.01776	0.00178
		2091.6	0.01769	0.00177
		2093	0.01762	0.00176
		2094.4	0.01755	0.00175
		2095.8	0.01748	0.00175
		2097.2	0.0174	0.00174
		2098.6	0.01733	0.00173
		2100	0.01726	0.00173
		2101.4	0.01719	0.00172
		2102.8	0.01712	0.00171
		2104.2	0.01705	0.00171
		2105.6	0.01699	0.0017
		2107	0.01692	0.00169
		2108.4	0.01685	0.00168
		2109.8	0.01678	0.00168
		2111.2	0.01671	0.00167
		2112.6	0.01664	0.00166
		2114	0.01658	0.00166
		2115.4	0.01651	0.00165
		2116.8	0.01644	0.00164
		2118.2	0.01638	0.00164
		2119.6	0.01631	0.00163
		2121	0.01624	0.00162
		2122.4	0.01618	0.00162

## Sheet: Figure 4c
Figure 4c
	Time, ns	r (t)		Time, ns	v(r)
	0.01	220		0.01	--
	0.02648	292.356		0.02648	3097.59
	0.0753	410.594		0.0753	1662.88
	0.14294	502.459		0.14294	1081.11
	0.21792	574.685		0.21792	804.601
	0.29683	635.007		0.29683	641.755
	0.37829	684.273		0.37829	525.164
	0.46133	725.006		0.46133	433.701
	0.54538	758.019		0.54538	355.091
	0.63017	787.633		0.63017	286.733
	0.71554	811.164		0.71554	242.195
	0.80137	831.306		0.80137	212.008
	0.88755	848.937		0.88755	191.793
	0.97388	865.618		0.97388	182.974
	1.06049	881.683		1.06049	183.727
	1.14733	898.288		1.14733	184.299
	1.23435	914.459		1.23435	179.877
	1.32155	931.034		1.32155	171.949
	1.40892	946.181		1.40892	162.474
	1.49645	959.629		1.49645	152.48
	1.58411	972.994		1.58411	142.413
	1.67186	986.686		1.67186	131.634
	1.75969	998.106		1.75969	120.569
	1.8476	1008.45		1.8476	109.395
	1.93559	1018.09		1.93559	98.7985
	2.02365	1025.91		2.02365	89.0701
	2.11176	1033.28		2.11176	79.7801
	2.1999	1039.87		2.1999	71.2977
	2.28809	1045.89		2.28809	63.7739
	2.3763	1051.02		2.3763	57.2237
	2.46453	1055.59		2.46453	51.1737
	2.5528	1059.51		2.5528	45.6215
	2.64108	1063.41		2.64108	40.5538
	2.72938	1067.09		2.72938	35.6895
	2.81769	1070.05		2.81769	31.3379
	2.90602	1072.97		2.90602	27.2389
	2.99436	1075.41		2.99436	23.6364
	3.08271	1077.51		3.08271	20.4508
	3.17108	1078.73		3.17108	17.5882
	3.25945	1080.04		3.25945	14.9278
	3.34783	1080.73		3.34783	12.709
	3.43622	1081.63		3.43622	10.8005
	3.52461	1082		3.52461	9.15192
	3.61301	1082.79		3.61301	7.72545
	3.70142	1083.12		3.70142	6.73279
	3.78983	1083.35		3.78983	5.94989
	3.87824	1083.56		3.87824	5.52698
	3.96665	1083.72		3.96665	5.39508
	4.05507	1083.91		4.05507	5.27307
	4.14349	1084.3		4.14349	5.43519
	4.23191	1083.96		4.23191	5.55805
	4.32033	1083.75		4.32033	5.65472
	4.40876	1083.24		4.40876	5.72056
	4.49718	1083.4		4.49718	5.78891
	4.58561	1082.95		4.58561	5.84039
	4.67403	1082.5		4.67403	5.85136
	4.76246	1082.27		4.76246	6.01521
	4.85089	1081.93		4.85089	6.12883
	4.93932	1081.18		4.93932	6.27337
	5.02775	1080.85		5.02775	6.17111
	5.11618	1080.36		5.11618	6.17687
	5.20462	1079.62		5.20462	5.88507
	5.29306	1080.03		5.29306	5.93802
	5.3815	1079.2		5.3815	5.77754
	5.46993	1079.05		5.46993	5.45817
	5.55837	1078.39		5.55837	5.40535
	5.6468	1077.61		5.6468	5.2069
	5.73524	1078.26		5.73524	5.04178
	5.82368	1077.58		5.82368	4.54662
	5.91211	1076.95		5.91211	4.44831
	6.00055	1076.73		6.00055	4.39789
	6.08898	1076.34		6.08898	4.19978
	6.17741	1076.52		6.17741	4.0505
	6.26584	1076.41		6.26584	4.09803
	6.35427	1076.7		6.35427	4.15006
	6.4427	1075.94		6.4427	3.95541
	6.53113	1076.65		6.53113	4.07148
	6.61956	1076.25		6.61956	3.6885
	10.779	1094.07		10.779	-3.74621
	10.8677	1093.89		10.8677	-3.36171
	10.9564	1094.17		10.9564	-2.98685
	11.0451	1094.15		11.0451	-2.64124
	11.1338	1094.19		11.1338	-2.36898
	11.2225	1094.42		11.2225	-2.17857
	11.3113	1093.85		11.3113	-2.10682
	11.4	1093.72		11.4	-2.22918
	11.4888	1093.31		11.4888	-2.45065
	11.5776	1093.46		11.5776	-2.66632
	11.6664	1092.99		11.6664	-2.94151
	11.7553	1093.16		11.7553	-3.1665
	11.8441	1092.91		11.8441	-3.45258
	11.9329	1092.85		11.9329	-3.75304
	12.0218	1092.84		12.0218	-4.04884
	12.1107	1092.72		12.1107	-4.33252
	12.1996	1091.41		12.1996	-4.62433
	12.2885	1091.44		12.2885	-4.93371
	12.3774	1090.76		12.3774	-5.23881
	12.4663	1090.57		12.4663	-5.58387
	12.5553	1090.26		12.5553	-5.94855
	12.6442	1089.04		12.6442	-6.18354
	12.7332	1089.1		12.7332	-6.64241
	12.8222	1088.06		12.8222	-6.93591
	12.9112	1087.49		12.9112	-7.27763
	13.0002	1086.9		13.0002	-7.66817
	13.0892	1086.42		13.0892	-7.99459
	13.1783	1085.04		13.1783	-8.27109
	13.2673	1084.2		13.2673	-8.70365
	13.3564	1083.88		13.3564	-9.04334
	13.4454	1082.77		13.4454	-9.31766
	13.5345	1081.89		13.5345	-9.69632
	13.6236	1080.69		13.6236	-10.0807
	13.7127	1079.66		13.7127	-10.3724
	13.8018	1078.67		13.8018	-10.7391
	13.8909	1078.15		13.8909	-11.0379
	13.9801	1077.49		13.9801	-11.3883
	14.0692	1075.7		14.0692	-11.711
	14.1583	1075.26		14.1583	-12.0807
	14.2475	1073.96		14.2475	-12.3954
	14.3367	1072.42		14.3367	-12.7347
	14.4259	1070.77		14.4259	-13.0436
	14.5151	1070.08		14.5151	-13.3726
	14.6043	1068.53		14.6043	-13.6653
	14.6935	1067.55		14.6935	-13.9764
	14.7827	1066.2		14.7827	-14.251
	14.872	1064.91		14.872	-14.5425
	14.9612	1063.71		14.9612	-14.841
	15.0505	1062.12		15.0505	-15.1356
	15.1398	1060.7		15.1398	-15.4309
	15.2291	1059.27		15.2291	-15.7217
	15.3184	1057.71		15.3184	-16.023
	15.4077	1056.42		15.4077	-16.3351
	15.4971	1055.19		15.4971	-16.6541
	15.5864	1053.55		15.5864	-16.992
	15.6758	1051.68		15.6758	-17.2721
	15.7651	1050.03		15.7651	-17.5973
	15.8545	1048.69		15.8545	-17.9055
	15.9439	1047.31		15.9439	-18.2166
	16.0333	1045.37		16.0333	-18.5441
	16.1228	1043.25		16.1228	-18.8382
	16.2122	1041.78		16.2122	-19.2165
	16.3016	1040.14		16.3016	-19.5096
	16.3911	1038.56		16.3911	-19.8293
	16.4806	1036.89		16.4806	-20.179
	16.5701	1034.51		16.5701	-20.5495
	16.6596	1032.49		16.6596	-20.9049
	16.7491	1030.98		16.7491	-21.2622
	16.8387	1028.57		16.8387	-21.5971
	16.9282	1026.96		16.9282	-21.9301
	17.0178	1024.79		17.0178	-22.2839
	17.1073	1022.91		17.1073	-22.616
	17.1969	1020.89		17.1969	-23.0004
	17.2865	1018.88		17.2865	-23.3744
	17.3762	1016.48		17.3762	-23.7833
	17.4658	1013.93		17.4658	-24.1457
	17.5555	1011.72		17.5555	-24.61
	17.6451	1009.21		17.6451	-24.9621
	17.7348	1006.8		17.7348	-25.3952
	17.8245	1004.7		17.8245	-25.7972
	17.9142	1001.8		17.9142	-26.2771
	18.0039	999.656		18.0039	-26.7588
	18.0937	997.049		18.0937	-27.2166
	18.1834	993.596		18.1834	-27.7878
	18.2732	991.427		18.2732	-28.305
	18.363	988.624		18.363	-28.8254
	18.4528	986.089		18.4528	-29.3334
	18.5426	983.334		18.5426	-29.8689
	18.6325	980.629		18.6325	-30.4248
	18.7223	977.831		18.7223	-31.0073
	18.8122	974.85		18.8122	-31.6305
	18.9021	971.665		18.9021	-32.2505
	18.992	968.74		18.992	-32.8875
	19.082	965.755		19.082	-33.5491
	19.1719	962.964		19.1719	-34.2323
	19.2619	959.599		19.2619	-34.9478
	19.3519	956.423		19.3519	-35.6898
	19.4419	952.994		19.4419	-36.4856
	19.532	949.674		19.532	-37.2992
	19.622	946.278		19.622	-38.1444
	19.7121	942.804		19.7121	-39.0133
	19.8022	939.25		19.8022	-39.9134
	19.8924	935.611		19.8924	-40.8618
	19.9825	931.884		19.9825	-41.8688
	20.0727	927.956		20.0727	-44.534
	20.1628	923.518		20.1628	-45.1047
	20.253	919.43		20.253	-45.5652
	20.3432	915.143		20.3432	-45.9443
	20.4334	910.855		20.4334	-46.2212
	20.5235	906.68		20.5235	-46.4004
	20.6137	902.562		20.6137	-46.5258
	20.7039	898.25		20.7039	-46.6081
	20.7941	894.048		20.7941	-46.619
	20.8843	889.846		20.8843	-46.5887
	20.9744	885.101		20.9744	-46.5219
	21.0646	880.917		21.0646	-46.3011
	21.1548	876.383		21.1548	-46.0387
	21.245	872.248		21.245	-45.7015
	21.3351	867.799		21.3351	-45.363
	21.4253	863.728		21.4253	-44.9538
	21.5155	859.406		21.5155	-44.5146
	21.6057	855.415		21.6057	-44.0168
	21.6959	851.472		21.6959	-43.482
	21.786	847.579		21.786	-42.8862
	21.8762	843.231		21.8762	-42.3058
	21.9664	839.447		21.9664	-41.6544
	22.0566	835.693		22.0566	-40.9873
	22.1468	832.03		22.1468	-40.2872
	22.237	828.431		22.237	-39.5712
	22.3271	824.897		22.3271	-38.8447
	22.4173	820.981		22.4173	-38.134
	22.5075	817.479		22.5075	-37.4041
	22.5977	814.141		22.5977	-36.6529
	22.6879	810.872		22.6879	-35.8831
	22.7781	807.673		22.7781	-35.1082
	22.8683	804.543		22.8683	-34.3366
	22.9585	801.837		22.9585	-33.538
	23.0487	798.85		23.0487	-32.7582
	23.1389	795.932		23.1389	-31.981
	23.2291	793.085		23.2291	-31.2038
	23.3192	790.307		23.3192	-30.4266
	23.4094	787.599		23.4094	-29.6653
	23.4996	784.96		23.4996	-28.9159
	23.5898	782.387		23.5898	-28.1789
	23.68	779.88		23.68	-27.4581
	23.7702	777.19		23.7702	-26.7717
	23.8604	774.809		23.8604	-26.0678
	23.9506	772.275		23.9506	-25.379
	24.0408	770.019		24.0408	-24.6981
	24.131	767.667		24.131	-24.0389
	24.2212	765.53		24.2212	-23.3831
	24.3114	762.949		24.3114	-22.7597
	24.4016	760.638		24.4016	-22.1568
	24.4918	758.668		24.4918	-21.5455
	24.582	756.754		24.582	-20.9367
	24.6722	754.894		24.6722	-20.3414
	24.7625	753.087		24.7625	-19.7654
	24.8527	751.331		24.8527	-19.2055
	24.9429	749.625		24.9429	-18.6606
	25.0331	747.968		25.0331	-18.1251
	25.1233	746.033		25.1233	-17.5968
	25.2135	743.938		25.2135	-17.098
	25.3037	742.42		25.3037	-16.5965
	25.3939	740.947		25.3939	-16.1071
	25.4841	739.517		25.4841	-15.6325
	25.5743	738.129		25.5743	-15.1685
	25.6646	736.783		25.6646	-14.7169
	25.7548	735.476		25.7548	-14.277
	25.845	734.209		25.845	-13.8485
	25.9352	732.98		25.9352	-13.4312
	26.0254	731.788		26.0254	-13.0241
	26.1156	730.632		26.1156	-12.6281
	26.2059	729.512		26.2059	-12.2436
	26.2961	728.426		26.2961	-11.8687
	26.3863	727.372		26.3863	-11.505
	26.4765	726.352		26.4765	-11.151
	26.5667	724.885		26.5667	-10.8146
	26.657	723.926		26.657	-10.4797
	26.7472	722.997		26.7472	-10.1544
	26.8374	722.096		26.8374	-9.83913
	26.9276	721.223		26.9276	-9.5333
	27.0179	720.378		27.0179	-9.2367
	27.1081	719.558		27.1081	-8.94891
	27.1983	718.765		27.1983	-8.66936
	27.2885	717.996		27.2885	-8.39831
	27.3788	717.251		27.3788	-8.13544
	27.469	716.53		27.469	-7.88058
	27.5592	715.831		27.5592	-7.6336
	27.6495	715.154		27.6495	-7.39445
	27.7397	714.499		27.7397	-7.16306
	27.8299	713.864		27.8299	-6.93935
	27.9201	713.248		27.9201	-6.72388
	28.0104	712.652		28.0104	-6.51742
	28.1006	712.074		28.1006	-6.31941
	28.1908	711.513		28.1908	-6.12893
	28.2811	710.969		28.2811	-5.94546
	28.3713	710.442		28.3713	-5.77014
	28.4615	709.929		28.4615	-5.60476
	28.5517	709.432		28.5517	-5.44475
	28.642	708.948		28.642	-5.29157
	28.7322	708.043		28.7322	-5.15475
	28.8224	707.058		28.8224	-5.02214
	28.9127	706.612		28.9127	-4.89019
	29.0029	706.177		29.0029	-4.76458
	29.0931	705.753		29.0931	-4.64551
	29.1834	705.34		29.1834	-4.53306
	29.2736	704.936		29.2736	-4.42781
	29.3638	704.542		29.3638	-4.33045
	29.4541	704.155		29.4541	-4.24156
	29.5443	703.777		29.5443	-4.16149
	29.6345	703.405		29.6345	-4.09156
	29.7248	703.039		29.7248	-4.02573
	29.815	702.679		29.815	-3.96349
	29.9052	702.325		29.9052	-3.9085
	29.9955	701.975		29.9955	-3.85933
	30.0857	701.629		30.0857	-3.81627
	30.1759	701.287		30.1759	-3.77785
	30.2662	700.948		30.2662	-3.74425
	30.3564	700.611		30.3564	-3.71422
	30.4466	700.278		30.4466	-3.68816
	30.5369	699.946		30.5369	-3.66512
	30.6271	699.617		30.6271	-3.64559
	30.7173	699.289		30.7173	-3.6292
	30.8076	698.962		30.8076	-3.6153
	30.8978	698.637		30.8978	-3.60361
	30.9881	698.312		30.9881	-3.59542
	31.0783	697.989		31.0783	-3.58851
	31.1685	697.211		31.1685	-3.58765
	31.2587	696.888		31.2587	-3.58431
	31.349	696.565		31.349	-3.5822
	31.4392	696.242		31.4392	-3.58189
	31.5295	695.919		31.5295	-3.58251
	31.6197	695.596		31.6197	-3.58424
	31.7099	695.272		31.7099	-3.58713
	31.8002	694.949		31.8002	-3.59113
	31.8904	694.625		31.8904	-3.5959
	31.9806	694.3		31.9806	-3.60152
	32.0709	693.975		32.0709	-3.60771
	32.1611	693.65		32.1611	-3.61436
	32.2513	693.323		32.2513	-3.62138
	32.3416	692.996		32.3416	-3.6288
	32.4318	692.669		32.4318	-3.63655
	32.522	692.341		32.522	-3.64442
	32.6123	692.012		32.6123	-3.65241
	32.7025	691.682		32.7025	-3.66047
	32.7927	691.352		32.7927	-3.66853
	32.883	691.02		32.883	-3.67654
	32.9732	690.689		32.9732	-3.68444
	33.0634	690.356		33.0634	-3.69222
	33.1537	690.023		33.1537	-3.69985
	33.2439	689.689		33.2439	-3.70719
	33.3341	689.354		33.3341	-3.71418
	33.4244	689.019		33.4244	-3.72083
	33.5146	688.683		33.5146	-3.72717
	33.6048	688.347		33.6048	-3.73315
	33.6951	688.01		33.6951	-3.73872
	33.7853	687.673		33.7853	-3.74387
	33.8755	687.335		33.8755	-3.74857
	33.9658	686.997		33.9658	-3.75282
	34.056	686.658		34.056	-3.75647
	34.1462	686.319		34.1462	-3.75971
	34.2365	685.98		34.2365	-3.76249
	34.3267	685.641		34.3267	-3.76476
	34.4169	685.301		34.4169	-3.7665
	34.5072	684.962		34.5072	-3.76771
	34.5974	684.622		34.5974	-3.76841
	34.6876	684.282		34.6876	-3.76857
	34.7779	683.942		34.7779	-3.76821
	34.8681	683.603		34.8681	-3.76731
	34.9583	683.263		34.9583	-3.76589
	35.0486	682.924		35.0486	-3.76393
	35.1388	682.585		35.1388	-3.76144
	35.229	682.246		35.229	-3.75843
	35.3193	681.907		35.3193	-3.75478
	35.4095	681.568		35.4095	-3.75077
	35.4997	681.231		35.4997	-3.7463
	35.59	680.893		35.59	-3.74135
	35.6802	680.556		35.6802	-3.73591
	35.7704	680.219		35.7704	-3.72991
	35.8607	679.708		35.8607	-3.72465
	35.9509	679.373		35.9509	-3.71806
	36.0412	679.038		36.0412	-3.71144
	36.1314	678.704		36.1314	-3.7064
	36.2216	678.37		36.2216	-3.70532
	36.3118	678.036		36.3118	-3.70201
	36.4021	677.702		36.4021	-3.69076
	36.4923	677.37		36.4923	-3.67608
	36.5825	677.04		36.5825	-3.66198
	36.6728	676.71		36.6728	-3.64951
	36.763	676.382		36.763	-3.63813
	36.8533	676.054		36.8533	-3.62703
	36.9435	675.62		36.9435	-3.61767
	37.0337	675.294		37.0337	-3.60636
	37.124	674.97		37.124	-3.59497
	37.2142	674.646		37.2142	-3.58343
	37.3044	674.063		37.3044	-3.57426
	37.3947	673.741		37.3947	-3.56222
	37.4849	673.421		37.4849	-3.54987
	37.5751	673.101		37.5751	-3.53721
	37.6654	672.783		37.6654	-3.524
	37.7556	672.466		37.7556	-3.51085
	37.8458	672.15		37.8458	-3.49755
	37.9361	671.835		37.9361	-3.48408
	38.0263	671.522		38.0263	-3.47046
	38.1165	671.21		38.1165	-3.45669
	38.2068	670.899		38.2068	-3.44277
	38.297	670.589		38.297	-3.42877
	38.3872	670.28		38.3872	-3.41466
	38.4775	669.973		38.4775	-3.40047
	38.5677	669.667		38.5677	-3.38618
	38.6579	669.363		38.6579	-3.3714
	38.7482	669.059		38.7482	-3.35656
	38.8384	668.519		38.8384	-3.34473
	38.9286	668.218		38.9286	-3.33019
	39.0189	667.919		39.0189	-3.31558
	39.1091	667.62		39.1091	-3.30092
	39.1993	667.324		39.1993	-3.28625
	39.2896	667.028		39.2896	-3.27157
	39.3798	666.734		39.3798	-3.25689
	39.4701	666.441		39.4701	-3.2422
	39.5603	666.149		39.5603	-3.22752
	39.6505	665.859		39.6505	-3.21285
	39.7407	665.57		39.7407	-3.19819
	39.831	665.282		39.831	-3.18356
	39.9212	664.996		39.9212	-3.16896
	40.0115	664.711		40.0115	-3.1544
	40.1017	664.427		40.1017	-3.13987
	40.1919	664.145		40.1919	-3.12539
	40.2822	663.864		40.2822	-3.11082
	40.3724	663.584		40.3724	-3.09634
	40.4626	663.305		40.4626	-3.08201
	40.5529	663.028		40.5529	-3.06776
	40.6431	662.752		40.6431	-3.05359
	40.7333	662.478		40.7333	-3.03948
	40.8236	662.204		40.8236	-3.02545
	40.9138	661.932		40.9138	-3.01149
	41.004	661.661		41.004	-2.99762
	41.0943	661.392		41.0943	-2.98384
	41.1845	661.123		41.1845	-2.97014
	41.2747	660.856		41.2747	-2.95653
	41.365	660.59		41.365	-2.94301
	41.4552	660.326		41.4552	-2.92958
	41.5455	660.062		41.5455	-2.91602
	41.6357	659.8		41.6357	-2.90266
	41.7259	659.539		41.7259	-2.88951
	41.8162	659.279		41.8162	-2.87649
	41.9064	659.02		41.9064	-2.86356
	41.9966	658.763		41.9966	-2.85073
	42.0869	658.506		42.0869	-2.83801
	42.1771	658.251		42.1771	-2.82539
	42.2673	657.997		42.2673	-2.81287
	42.3576	657.744		42.3576	-2.80046
	42.4478	657.492		42.4478	-2.78816
	42.538	657.241		42.538	-2.77595
	42.6283	656.991		42.6283	-2.76389
	42.7185	656.743		42.7185	-2.75192
	42.8088	656.495		42.8088	-2.74003
	42.899	656.249		42.899	-2.72826
	42.9892	656.003		42.9892	-2.71658
	43.0795	655.759		43.0795	-2.705
	43.1697	655.515		43.1697	-2.69354
	43.2599	655.273		43.2599	-2.68218
	43.3502	655.032		43.3502	-2.67092
	43.4404	654.792		43.4404	-2.65976
	43.5306	654.552		43.5306	-2.6487
	43.6209	654.314		43.6209	-2.63775
	43.7111	654.077		43.7111	-2.6269
	43.8013	653.373		43.8013	-2.61891
	43.8916	653.137		43.8916	-2.60824
	43.9818	652.903		43.9818	-2.59765
	44.072	652.669		44.072	-2.58719
	44.1623	652.436		44.1623	-2.57682
	44.2525	652.204		44.2525	-2.56655
	44.3428	651.973		44.3428	-2.55636
	44.433	651.743		44.433	-2.54548
	44.5232	651.514		44.5232	-2.53537
	44.6135	651.286		44.6135	-2.52547
	44.7037	651.059		44.7037	-2.51569
	44.7939	650.833		44.7939	-2.50598
	44.8842	650.607		44.8842	-2.49637
	44.9744	650.383		44.9744	-2.48688
	45.0647	650.159		45.0647	-2.47744
	45.1549	649.936		45.1549	-2.46808
	45.2451	649.361		45.2451	-2.46184
	45.3354	649.14		45.3354	-2.4527
	45.4256	648.919		45.4256	-2.44358
	45.5158	648.699		45.5158	-2.43453
	45.6061	648.48		45.6061	-2.42556
	45.6963	648.262		45.6963	-2.41667
	45.7865	648.044		45.7865	-2.40785
	45.8768	647.828		45.8768	-2.39911
	45.967	647.612		45.967	-2.39043
	46.0573	647.397		46.0573	-2.38183
	46.1475	647.182		46.1475	-2.37331
	46.2377	646.969		46.2377	-2.36486
	46.328	646.756		46.328	-2.35648
	46.4182	646.544		46.4182	-2.34815
	46.5084	646.333		46.5084	-2.33989
	46.5987	646.122		46.5987	-2.3317
	46.6889	645.912		46.6889	-2.32357
	46.7791	645.703		46.7791	-2.31551
	46.8694	645.495		46.8694	-2.3075
	46.9596	644.757		46.9596	-2.3025
	47.0498	644.55		47.0498	-2.29461
	47.1401	644.343		47.1401	-2.28678
	47.2303	644.138		47.2303	-2.279
	47.3206	643.933		47.3206	-2.27128
	47.4108	643.728		47.4108	-2.26361
	47.501	643.524		47.501	-2.256
	47.5913	643.321		47.5913	-2.24846
	47.6815	643.119		47.6815	-2.24096
	47.7717	642.917		47.7717	-2.23351
	47.862	642.716		47.862	-2.22612
	47.9522	642.516		47.9522	-2.21877
	48.0425	642.316		48.0425	-2.21147
	48.1327	642.117		48.1327	-2.20421
	48.2229	641.919		48.2229	-2.197
	48.3132	641.721		48.3132	-2.18985
	48.4034	641.524		48.4034	-2.18274
	48.4936	641.328		48.4936	-2.17567
	48.5839	641.132		48.5839	-2.16864
	48.6741	640.937		48.6741	-2.16166
	48.7644	640.742		48.7644	-2.15481
	48.8546	640.548		48.8546	-2.14797
	48.9448	640.355		48.9448	-2.14112
	49.0351	640.162		49.0351	-2.13431
	49.1253	639.97		49.1253	-2.12754
	49.2155	639.779		49.2155	-2.12064
	49.3058	639.588		49.3058	-2.11378
	49.396	639.398		49.396	-2.10715
	49.4862	639.208		49.4862	-2.10057
	49.5765	639.019		49.5765	-2.09399
	49.6667	638.83		49.6667	-2.08745
	49.757	638.642		49.757	-2.08094
	49.8472	638.455		49.8472	-2.07447
	49.9374	638.268		49.9374	-2.06803
	50.0277	638.082		50.0277	-2.06163
	50.1179	637.897		50.1179	-2.05526
	50.2082	637.712		50.2082	-2.04893
	50.2984	637.527		50.2984	-2.04262
	50.3886	637.343		50.3886	-2.03634
	50.4789	637.16		50.4789	-2.0301
	50.5691	636.977		50.5691	-2.0239
	50.6593	636.795		50.6593	-2.01772
	50.7496	636.614		50.7496	-2.01157
	50.8398	636.433		50.8398	-2.00546
	50.93	636.252		50.93	-1.99937
	51.0203	636.072		51.0203	-1.99332
	51.1105	635.893		51.1105	-1.98729
	51.2008	635.714		51.2008	-1.98129
	51.291	635.535		51.291	-1.97532
	51.3812	635.358		51.3812	-1.96939
	51.4715	635.181		51.4715	-1.96348
	51.5617	634.508		51.5617	-1.96061
	51.6519	634.331		51.6519	-1.95475
	51.7422	634.155		51.7422	-1.94891
	51.8324	633.98		51.8324	-1.94309
	51.9226	633.805		51.9226	-1.9373
	52.0129	633.631		52.0129	-1.93155
	52.1031	633.457		52.1031	-1.92582
	52.1934	633.284		52.1934	-1.92026
	52.2836	633.111		52.2836	-1.9146
	52.3738	632.938		52.3738	-1.90895
	52.4641	632.766		52.4641	-1.90332
	52.5543	632.595		52.5543	-1.89772
	52.6446	632.424		52.6446	-1.89214
	52.7348	632.254		52.7348	-1.88659
	52.825	632.084		52.825	-1.88106
	52.9153	631.915		52.9153	-1.87556
	53.0055	631.746		53.0055	-1.87007
	53.0957	631.578		53.0957	-1.86462
	53.186	631.41		53.186	-1.85919
	53.2762	631.243		53.2762	-1.85378
	53.3665	631.076		53.3665	-1.8484
	53.4567	630.909		53.4567	-1.84304
	53.5469	630.743		53.5469	-1.83771
	53.6372	630.578		53.6372	-1.83239
	53.7274	630.413		53.7274	-1.82706
	53.8176	630.249		53.8176	-1.82137
	53.9079	630.085		53.9079	-1.8161
	53.9981	629.921		53.9981	-1.81088
	54.0883	629.758		54.0883	-1.8057
	54.1786	629.596		54.1786	-1.80053
	54.2688	629.434		54.2688	-1.79539
	54.3591	629.272		54.3591	-1.79026
	54.4493	629.111		54.4493	-1.78516
	54.5395	628.95		54.5395	-1.78011
	54.6298	628.79		54.6298	-1.77509
	54.72	628.63		54.72	-1.77007
	54.8103	628.471		54.8103	-1.76507
	54.9005	628.312		54.9005	-1.76009
	54.9907	628.154		54.9907	-1.75513
	55.081	627.995		55.081	-1.75018
	55.1712	627.838		55.1712	-1.74526
	55.2614	627.681		55.2614	-1.74059
	55.3517	627.524		55.3517	-1.73579
	55.4419	627.368		55.4419	-1.73095
	55.5322	627.212		55.5322	-1.72611
	55.6224	627.057		55.6224	-1.72128
	55.7126	626.902		55.7126	-1.7165
	55.8029	626.747		55.8029	-1.71175
	55.8931	626.593		55.8931	-1.70702
	55.9834	626.44		55.9834	-1.70231
	56.0736	626.286		56.0736	-1.69763
	56.1638	626.134		56.1638	-1.69298
	56.2541	625.981		56.2541	-1.68836
	56.3443	625.829		56.3443	-1.68377
	56.4345	625.678		56.4345	-1.67922
	56.5248	625.526		56.5248	-1.67473
	56.615	625.376		56.615	-1.67031
	56.7052	625.225		56.7052	-1.66602
	56.7955	625.075		56.7955	-1.66198
	56.8857	624.926		56.8857	-1.65854
	56.976	624.776		56.976	-1.65639
	57.0662	624.627		57.0662	-1.65526
	57.1564	624.478		57.1564	-1.65298
	57.2467	624.329		57.2467	-1.64804
	57.3369	624.181		57.3369	-1.64138
	57.4271	624.033		57.4271	-1.63467
	57.5174	623.886		57.5174	-1.62871
	57.6076	623.739		57.6076	-1.62327
	57.6979	623.593		57.6979	-1.61823
	57.7881	623.448		57.7881	-1.61349
	57.8783	623.303		57.8783	-1.60896
	57.9686	623.158		57.9686	-1.60465
	58.0588	623.013		58.0588	-1.60048
	58.1491	622.869		58.1491	-1.59627
	58.2393	622.725		58.2393	-1.59199
	58.3295	622.582		58.3295	-1.58771
	58.4198	622.439		58.4198	-1.58349
	58.51	622.297		58.51	-1.57931
	58.6003	622.154		58.6003	-1.57515
	58.6905	622.013		58.6905	-1.57097
	58.7807	621.871		58.7807	-1.56678
	58.871	621.73		58.871	-1.56261
	58.9612	621.59		58.9612	-1.55847
	59.0514	621.449		59.0514	-1.55436
	59.1417	621.309		59.1417	-1.55026
	59.2319	621.17		59.2319	-1.54618
	59.3222	621.03		59.3222	-1.54213
	59.4124	620.892		59.4124	-1.53809
	59.5026	620.753		59.5026	-1.53408
	59.5929	620.615		59.5929	-1.53008
	59.6831	620.477		59.6831	-1.5261
	59.7733	620.34		59.7733	-1.52214
	59.8636	620.203		59.8636	-1.51827
	59.9538	620.066		59.9538	-1.51438
	60.0441	619.93		60.0441	-1.51048
	60.1343	619.794		60.1343	-1.50658
	60.2245	619.658		60.2245	-1.50271
	60.3148	619.523		60.3148	-1.49886
	60.405	619.388		60.405	-1.49503
	60.4952	619.014		60.4952	-1.49253
	60.5855	618.88		60.5855	-1.48873
	60.6757	618.746		60.6757	-1.48495
	60.766	618.612		60.766	-1.48118
	60.8562	618.479		60.8562	-1.47743
	60.9464	618.346		60.9464	-1.47371
	61.0367	618.213		61.0367	-1.47
	61.1269	618.081		61.1269	-1.46631
	61.2172	617.949		61.2172	-1.46262
	61.3074	617.817		61.3074	-1.45896
	61.3976	617.686		61.3976	-1.45532
	61.4879	617.555		61.4879	-1.45169
	61.5781	617.424		61.5781	-1.44807
	61.6683	617.294		61.6683	-1.44447
	61.7586	617.164		61.7586	-1.44089
	61.8488	617.034		61.8488	-1.43733
	61.9391	616.904		61.9391	-1.43378
	62.0293	616.775		62.0293	-1.43025
	62.1195	616.647		62.1195	-1.42652
	62.2098	616.518		62.2098	-1.42297
	62.3	616.39		62.3	-1.41947
	62.3903	616.262		62.3903	-1.416
	62.4805	616.135		62.4805	-1.41255
	62.5707	616.008		62.5707	-1.40911
	62.661	615.881		62.661	-1.40569
	62.7512	615.754		62.7512	-1.40228
	62.8415	615.628		62.8415	-1.39889
	62.9317	615.502		62.9317	-1.3955
	63.0219	615.376		63.0219	-1.39212
	63.1122	615.251		63.1122	-1.38877
	63.2024	615.126		63.2024	-1.38544
	63.2926	615.001		63.2926	-1.38212
	63.3829	614.877		63.3829	-1.37881
	63.4731	614.753		63.4731	-1.37551
	63.5634	614.629		63.5634	-1.37223
	63.6536	614.505		63.6536	-1.36896
	63.7438	614.382		63.7438	-1.3657
	63.8341	614.259		63.8341	-1.36246
	63.9243	614.137		63.9243	-1.35919
	64.0145	614.014		64.0145	-1.35577
	64.1048	613.892		64.1048	-1.35256
	64.195	613.77		64.195	-1.34938
	64.2853	613.649		64.2853	-1.34621
	64.3755	613.528		64.3755	-1.34306
	64.4657	613.407		64.4657	-1.33992
	64.556	613.286		64.556	-1.33678
	64.6462	613.166		64.6462	-1.33366
	64.7365	613.046		64.7365	-1.33055
	64.8267	612.926		64.8267	-1.32745
	64.9169	612.807		64.9169	-1.32437
	65.0072	612.687		65.0072	-1.3213
	65.0974	612.568		65.0974	-1.31824
	65.1877	612.45		65.1877	-1.3152
	65.2779	612.331		65.2779	-1.31216
	65.3681	612.213		65.3681	-1.30913
	65.4584	612.095		65.4584	-1.30612
	65.5486	611.978		65.5486	-1.30311
	65.6388	611.86		65.6388	-1.30012
	65.7291	611.743		65.7291	-1.29715
	65.8193	611.626		65.8193	-1.29418
	65.9096	611.51		65.9096	-1.29122
	65.9998	611.394		65.9998	-1.28827
	66.09	611.278		66.09	-1.2853
	66.1803	611.162		66.1803	-1.28238
	66.2705	611.047		66.2705	-1.27947
	66.3607	610.931		66.3607	-1.27658
	66.451	610.816		66.451	-1.27363
	66.5412	610.702		66.5412	-1.27052
	66.6315	610.587		66.6315	-1.26762
	66.7217	610.473		66.7217	-1.26477
	66.8119	610.359		66.8119	-1.26194
	66.9022	610.246		66.9022	-1.25911
	66.9924	610.132		66.9924	-1.25629
	67.0827	610.019		67.0827	-1.25347
	67.1729	609.906		67.1729	-1.25067
	67.2631	609.794		67.2631	-1.24789
	67.3534	609.682		67.3534	-1.24512
	67.4436	609.569		67.4436	-1.24235
	67.5339	609.457		67.5339	-1.2396
	67.6241	609.346		67.6241	-1.23685
	67.7143	609.235		67.7143	-1.23411
	67.8046	609.123		67.8046	-1.23139
	67.8948	609.013		67.8948	-1.22866
	67.9851	608.902		67.9851	-1.226
	68.0753	608.792		68.0753	-1.22311
	68.1655	608.681		68.1655	-1.22036
	68.2558	608.572		68.2558	-1.21768
	68.346	608.462		68.346	-1.21502
	68.4363	608.352		68.4363	-1.21236
	68.5265	608.243		68.5265	-1.20972
	68.6167	608.134		68.6167	-1.20709
	68.707	608.026		68.707	-1.20446
	68.7972	607.917		68.7972	-1.20184
	68.8874	607.809		68.8874	-1.19923
	68.9777	607.701		68.9777	-1.19663
	69.0679	607.593		69.0679	-1.19404
	69.1582	607.486		69.1582	-1.19145
	69.2484	607.379		69.2484	-1.18888
	69.3386	607.272		69.3386	-1.18632
	69.4289	607.165		69.4289	-1.18376
	69.5191	607.058		69.5191	-1.18121
	69.6094	606.952		69.6094	-1.17867
	69.6996	606.846		69.6996	-1.17614
	69.7898	606.336		69.7898	-1.17512
	69.8801	606.23		69.8801	-1.1726
	69.9703	606.124		69.9703	-1.1701
	70.0606	606.019		70.0606	-1.1676
	70.1508	605.914		70.1508	-1.16512
	70.241	605.809		70.241	-1.16264
	70.3313	605.704		70.3313	-1.16017
	70.4215	605.6		70.4215	-1.1577
	70.5117	605.495		70.5117	-1.15524
	70.602	605.391		70.602	-1.15279
	70.6922	605.288		70.6922	-1.15016
	70.7825	605.184		70.7825	-1.14764
	70.8727	605.081		70.8727	-1.14521
	70.9629	604.978		70.9629	-1.1428
	71.0532	604.875		71.0532	-1.1404
	71.1434	604.772		71.1434	-1.13801
	71.2336	604.67		71.2336	-1.13562
	71.3239	604.567		71.3239	-1.13324
	71.4141	604.465		71.4141	-1.13087
	71.5044	604.364		71.5044	-1.12852
	71.5946	604.262		71.5946	-1.12617
	71.6848	604.16		71.6848	-1.12383
	71.7751	604.059		71.7751	-1.12148
	71.8653	603.958		71.8653	-1.11915
	71.9556	603.858		71.9556	-1.11684
	72.0458	603.757		72.0458	-1.11452
	72.136	603.657		72.136	-1.11221
	72.2263	603.557		72.2263	-1.1099
	72.3165	603.457		72.3165	-1.10761
	72.4068	603.357		72.4068	-1.10533
	72.497	603.257		72.497	-1.10305
	72.5872	603.158		72.5872	-1.10078
	72.6775	603.059		72.6775	-1.09851
	72.7677	602.159		72.7677	-1.0984
	72.858	602.06		72.858	-1.09615
	72.9482	601.961		72.9482	-1.0939
	73.0384	601.863		73.0384	-1.09166
	73.1287	601.764		73.1287	-1.08942
	73.2189	601.666		73.2189	-1.08719
	73.3092	601.568		73.3092	-1.08497
	73.3994	601.471		73.3994	-1.08275
	73.4896	601.373		73.4896	-1.08056
	73.5799	601.276		73.5799	-1.07837
	73.6701	601.179		73.6701	-1.07619
	73.7604	601.082		73.7604	-1.07401
	73.8506	600.985		73.8506	-1.07183
	73.9408	600.889		73.9408	-1.06967
	74.0311	600.792		74.0311	-1.06752
	74.1213	600.696		74.1213	-1.06538
	74.2115	600.6		74.2115	-1.06323
	74.3018	600.505		74.3018	-1.06108
	74.392	600.409		74.392	-1.05894
	74.4823	600.314		74.4823	-1.05681
	74.5725	600.218		74.5725	-1.05469
	74.6627	600.124		74.6627	-1.05257
	74.753	600.029		74.753	-1.05046
	74.8432	599.934		74.8432	-1.04836
	74.9335	599.84		74.9335	-1.04626
	75.0237	599.746		75.0237	-1.04417
	75.1139	599.652		75.1139	-1.04209
	75.2042	599.558		75.2042	-1.04002
	75.2944	599.464		75.2944	-1.03796
	75.3846	599.371		75.3846	-1.03589
	75.4749	599.277		75.4749	-1.03384
	75.5651	599.184		75.5651	-1.03179
	75.6554	599.091		75.6554	-1.02975
	75.7456	598.999		75.7456	-1.02772
	75.8358	598.906		75.8358	-1.02569
	75.9261	598.814		75.9261	-1.02367
	76.0163	598.722		76.0163	-1.02166
	76.1066	598.63		76.1066	-1.01966
	76.1968	598.538		76.1968	-1.01766
	76.287	598.446		76.287	-1.01566
	76.3773	598.355		76.3773	-1.01367
	76.4675	598.263		76.4675	-1.01169
	76.5578	598.172		76.5578	-1.00971
	76.648	598.081		76.648	-1.00773
	76.7382	597.991		76.7382	-1.00576
	76.8285	597.9		76.8285	-1.0038
	76.9187	597.81		76.9187	-1.00185
	77.009	597.72		77.009	-0.99991
	77.0992	597.63		77.0992	-0.99796
	77.1894	597.54		77.1894	-0.99603
	77.2797	597.45		77.2797	-0.99409
	77.3699	597.36		77.3699	-0.99217
	77.4602	597.271		77.4602	-0.99025
	77.5504	597.182		77.5504	-0.98834
	77.6406	597.093		77.6406	-0.98643
	77.7309	597.004		77.7309	-0.98453
	77.8211	596.915		77.8211	-0.98265
	77.9113	596.827		77.9113	-0.98077
	78.0016	596.739		78.0016	-0.97889
	78.0918	596.65		78.0918	-0.97701
	78.1821	596.563		78.1821	-0.97514
	78.2723	596.475		78.2723	-0.97328
	78.3625	596.387		78.3625	-0.97142
	78.4528	596.3		78.4528	-0.96957
	78.543	596.212		78.543	-0.96772
	78.6333	596.125		78.6333	-0.96587
	78.7235	596.038		78.7235	-0.96402
	78.8137	595.951		78.8137	-0.96219
	78.904	595.865		78.904	-0.96037
	78.9942	595.778		78.9942	-0.95856
	79.0845	595.692		79.0845	-0.95674
	79.1747	595.606		79.1747	-0.95493
	79.2649	595.52		79.2649	-0.95312
	79.3552	595.434		79.3552	-0.95132
	79.4454	595.348		79.4454	-0.94953
	79.5357	595.263		79.5357	-0.94775
	79.6259	594.829		79.6259	-0.94628
	79.7161	594.744		79.7161	-0.9445
	79.8064	594.659		79.8064	-0.94272
	79.8966	594.574		79.8966	-0.94095
	79.9869	594.49		79.9869	-0.93919
	80.0771	594.405		80.0771	-0.93744
	80.1673	594.321		80.1673	-0.9357
	80.2576	594.236		80.2576	-0.93394
	80.3478	594.152		80.3478	-0.9322
	80.4381	594.068		80.4381	-0.93046
	80.5283	593.984		80.5283	-0.92873
	80.6185	593.901		80.6185	-0.927
	80.7088	593.817		80.7088	-0.92528
	80.799	593.734		80.799	-0.92356
	80.8893	593.651		80.8893	-0.92185
	80.9795	593.568		80.9795	-0.92015
	81.0697	593.485		81.0697	-0.91845
	81.16	593.402		81.16	-0.91675
	81.2502	593.32		81.2502	-0.91506
	81.3405	593.237		81.3405	-0.91337
	81.4307	593.155		81.4307	-0.91169
	81.5209	593.073		81.5209	-0.91001
	81.6112	592.991		81.6112	-0.90834
	81.7014	592.909		81.7014	-0.90666
	81.7917	592.828		81.7917	-0.905
	81.8819	592.746		81.8819	-0.90335
	81.9721	592.665		81.9721	-0.9017
	82.0624	592.584		82.0624	-0.90005
	82.1526	592.503		82.1526	-0.8984
	82.2429	592.422		82.2429	-0.89677
	82.3331	592.341		82.3331	-0.89513
	82.4233	592.26		82.4233	-0.89351
	82.5136	592.18		82.5136	-0.8919
	82.6038	592.1		82.6038	-0.89028
	82.6941	592.019		82.6941	-0.88867
	82.7843	591.939		82.7843	-0.88706
	82.8745	591.86		82.8745	-0.88546
	82.9648	591.78		82.9648	-0.88386
	83.055	591.7		83.055	-0.88228
	83.1452	591.621		83.1452	-0.8807
	83.2355	591.542		83.2355	-0.87912
	83.3257	591.462		83.3257	-0.87756
	83.416	591.383		83.416	-0.876
	83.5062	591.304		83.5062	-0.87446
	83.5964	591.226		83.5964	-0.87294
	83.6867	591.147		83.6867	-0.87144
	83.7769	591.069		83.7769	-0.86996
	83.8672	590.99		83.8672	-0.86853
	83.9574	590.912		83.9574	-0.86719
	84.0476	590.834		84.0476	-0.86608
	84.1379	590.756		84.1379	-0.86602
	84.2281	590.678		84.2281	-0.86899
	84.3184	590.599		84.3184	-0.87373
	84.4086	590.52		84.4086	-0.874
	84.4988	590.442		84.4988	-0.86875
	84.5891	590.364		84.5891	-0.86219
	84.6793	590.286		84.6793	-0.85699
	84.7696	590.209		84.7696	-0.85376
	84.8598	590.133		84.8598	-0.85158
	84.95	590.056		84.95	-0.84973
	85.0403	589.979		85.0403	-0.84815
	85.1305	589.903		85.1305	-0.84668
	85.2207	589.827		85.2207	-0.84533
	85.311	589.751		85.311	-0.84406
	85.4012	589.675		85.4012	-0.84282
	85.4915	589.599		85.4915	-0.84155
	85.5817	589.523		85.5817	-0.84021
	85.6719	589.447		85.6719	-0.8388
	85.7622	589.372		85.7622	-0.83735
	85.8524	589.296		85.8524	-0.83589
	85.9427	589.221		85.9427	-0.83441
	86.0329	589.146		86.0329	-0.83295
	86.1231	589.071		86.1231	-0.83149
	86.2134	588.996		86.2134	-0.82999
	86.3036	588.921		86.3036	-0.82846
	86.3939	588.847		86.3939	-0.82693
	86.4841	588.772		86.4841	-0.82543
	86.5743	588.698		86.5743	-0.82394
	86.6646	588.624		86.6646	-0.82247
	86.7548	588.55		86.7548	-0.82101
	86.8451	588.476		86.8451	-0.81955
	86.9353	588.402		86.9353	-0.8181
	87.0255	588.328		87.0255	-0.81667
	87.1158	588.255		87.1158	-0.81525
	87.206	588.181		87.206	-0.81382
	87.2963	588.108		87.2963	-0.81235
	87.3865	588.035		87.3865	-0.81087
	87.4767	587.962		87.4767	-0.80942
	87.567	587.889		87.567	-0.80799
	87.6572	587.816		87.6572	-0.80656
	87.7475	587.744		87.7475	-0.80512
	87.8377	587.671		87.8377	-0.8037
	87.9279	587.599		87.9279	-0.80227
	88.0182	587.527		88.0182	-0.80085
	88.1084	587.454		88.1084	-0.79944
	88.1987	587.382		88.1987	-0.79808
	88.2889	587.311		88.2889	-0.79674
	88.3791	587.239		88.3791	-0.79532
	88.4694	587.167		88.4694	-0.79387
	88.5596	587.096		88.5596	-0.79243
	88.6499	587.024		88.6499	-0.79102
	88.7401	586.953		88.7401	-0.78961
	88.8303	586.882		88.8303	-0.78822
	88.9206	586.811		88.9206	-0.78684
	89.0108	586.74		89.0108	-0.78547
	89.1011	586.669		89.1011	-0.78412
	89.1913	586.599		89.1913	-0.78277
	89.2815	586.528		89.2815	-0.7814
	89.3718	586.458		89.3718	-0.78004
	89.462	586.388		89.462	-0.77868
	89.5523	586.318		89.5523	-0.77735
	89.6425	586.248		89.6425	-0.77603
	89.7327	586.178		89.7327	-0.77468
	89.823	586.108		89.823	-0.77331
	89.9132	586.038		89.9132	-0.77195
	90.0035	585.969		90.0035	-0.77063
	90.0937	585.899		90.0937	-0.76931
	90.1839	585.83		90.1839	-0.76798
	90.2742	585.761		90.2742	-0.76666
	90.3644	585.692		90.3644	-0.76535
	90.4547	585.623		90.4547	-0.76406
	90.5449	585.554		90.5449	-0.76277
	90.6351	585.486		90.6351	-0.7615
	90.7254	585.417		90.7254	-0.76023
	90.8156	585.349		90.8156	-0.75893
	90.9059	585.28		90.9059	-0.75764
	90.9961	585.212		90.9961	-0.75637
	91.0863	585.144		91.0863	-0.75506
	91.1766	585.076		91.1766	-0.75376
	91.2668	585.008		91.2668	-0.75256
	91.3571	584.94		91.3571	-0.75143
	91.4473	584.873		91.4473	-0.75019
	91.5375	584.805		91.5375	-0.74882
	91.6278	584.738		91.6278	-0.74749
	91.718	584.67		91.718	-0.74623
	91.8083	584.603		91.8083	-0.74499
	91.8985	584.536		91.8985	-0.74378
	91.9887	584.469		91.9887	-0.74259
	92.079	584.402		92.079	-0.74142
	92.1692	584.335		92.1692	-0.74018
	92.2595	584.269		92.2595	-0.7389
	92.3497	584.202		92.3497	-0.73763
	92.4399	584.136		92.4399	-0.73645
	92.5302	584.069		92.5302	-0.73535
	92.6204	584.003		92.6204	-0.73415
	92.7107	583.937		92.7107	-0.73288
	92.8009	583.871		92.8009	-0.73162
	92.8911	583.805		92.8911	-0.73039
	92.9814	583.74		92.9814	-0.72918
	93.0716	583.674		93.0716	-0.72802
	93.1619	583.608		93.1619	-0.72688
	93.2521	583.543		93.2521	-0.7257
	93.3423	583.477		93.3423	-0.72454
	93.4326	583.412		93.4326	-0.7234
	93.5228	583.347		93.5228	-0.72219
	93.6131	583.282		93.6131	-0.72096
	93.7033	582.802		93.7033	-0.72007
	93.7935	582.737		93.7935	-0.71894
	93.8838	582.672		93.8838	-0.71782
	93.974	582.607		93.974	-0.71665
	94.0643	582.543		94.0643	-0.71548
	94.1545	582.479		94.1545	-0.71432
	94.2447	582.414		94.2447	-0.71323
	94.335	582.35		94.335	-0.71209
	94.4252	582.286		94.4252	-0.71086
	94.5155	582.222		94.5155	-0.7097
	94.6057	582.158		94.6057	-0.70858
	94.6959	582.094		94.6959	-0.70744
	94.7862	582.03		94.7862	-0.70629
	94.8764	581.967		94.8764	-0.70515
	94.9667	581.903		94.9667	-0.70401
	95.0569	581.84		95.0569	-0.70287
	95.1471	581.777		95.1471	-0.70174
	95.2374	581.713		95.2374	-0.70062
	95.3276	581.65		95.3276	-0.6995
	95.4179	581.423		95.4179	-0.69852
	95.5081	581.36		95.5081	-0.69741
	95.5983	581.297		95.5983	-0.6963
	95.6886	581.235		95.6886	-0.6952
	95.7788	581.172		95.7788	-0.6941
	95.8691	581.11		95.8691	-0.69301
	95.9593	581.047		95.9593	-0.69193
	96.0495	580.985		96.0495	-0.69085
	96.1398	580.923		96.1398	-0.68977
	96.23	580.861		96.23	-0.68868
	96.3203	580.798		96.3203	-0.68761
	96.4105	580.737		96.4105	-0.68654
	96.5007	580.675		96.5007	-0.68547
	96.591	580.613		96.591	-0.68439
	96.6812	580.551		96.6812	-0.68332
	96.7715	580.49		96.7715	-0.68225
	96.8617	580.428		96.8617	-0.68119
	96.9519	580.367		96.9519	-0.68013
	97.0422	580.306		97.0422	-0.67908
	97.1324	580.245		97.1324	-0.67802
	97.2227	580.184		97.2227	-0.67698
	97.3129	580.123		97.3129	-0.67593
	97.4031	580.062		97.4031	-0.67489
	97.4934	580.001		97.4934	-0.67386
	97.5836	579.94		97.5836	-0.67282
	97.6739	579.88		97.6739	-0.6718
	97.7641	579.819		97.7641	-0.67076
	97.8543	579.759		97.8543	-0.66973
	97.9446	579.698		97.9446	-0.66871
	98.0348	579.638		98.0348	-0.66769
	98.1251	579.578		98.1251	-0.66667
	98.2153	579.518		98.2153	-0.66565
	98.3055	579.458		98.3055	-0.66463
	98.3958	579.398		98.3958	-0.66362
	98.486	579.338		98.486	-0.66261
	98.5763	579.279		98.5763	-0.66161
	98.6665	579.219		98.6665	-0.66061
	98.7567	579.16		98.7567	-0.6596
	98.847	579.1		98.847	-0.65861
	98.9372	579.041		98.9372	-0.65761
	99.0275	578.982		99.0275	-0.65662
	99.1177	578.923		99.1177	-0.65563
	99.2079	578.864		99.2079	-0.65464
	99.2982	578.805		99.2982	-0.65365
	99.3884	578.746		99.3884	-0.65267
	99.4787	578.687		99.4787	-0.65169
	99.5689	578.628		99.5689	-0.65071
	99.6591	578.57		99.6591	-0.64974
	99.7494	578.511		99.7494	-0.64877
	99.8396	578.453		99.8396	-0.64781
	99.9299	578.394		99.9299	-0.64684
	100.02	578.336		100.02	-0.64588
	100.11	578.278		100.11	-0.64493
	100.201	578.22		100.201	-0.64389
	100.291	578.162		100.291	-0.64292
	100.381	578.104		100.381	-0.64196
	100.471	578.046		100.471	-0.641
	100.561	577.989		100.561	-0.64006
	100.652	577.931		100.652	-0.63913
	100.742	577.873		100.742	-0.63819
	100.832	577.816		100.832	-0.63724
	100.922	577.759		100.922	-0.6363
	101.013	577.701		101.013	-0.63536
	101.103	577.644		101.103	-0.63442
	101.193	577.587		101.193	-0.63348
	101.284	577.53		101.284	-0.63256
	101.374	577.473		101.374	-0.63164
	101.464	577.416		101.464	-0.63072
	101.554	577.359		101.554	-0.6298
	101.644	577.302		101.644	-0.62889
	101.735	577.246		101.735	-0.62797
	101.825	577.189		101.825	-0.62706
	101.915	577.133		101.915	-0.62617
	102.005	577.076		102.005	-0.62526
	102.096	577.02		102.096	-0.62435
	102.186	576.964		102.186	-0.62343
	102.276	576.908		102.276	-0.62253
	102.366	576.852		102.366	-0.62163
	102.457	576.796		102.457	-0.62073
	102.547	576.74		102.547	-0.61983
	102.637	576.684		102.637	-0.61894
	102.727	576.628		102.727	-0.61805
	102.817	576.572		102.817	-0.61716
	102.908	576.517		102.908	-0.61627
	102.998	576.461		102.998	-0.6154
	103.088	576.406		103.088	-0.61452
	103.178	576.351		103.178	-0.61364
	103.269	576.295		103.269	-0.61277
	103.359	576.24		103.359	-0.61191
	103.449	576.185		103.449	-0.61104
	103.54	576.13		103.54	-0.61017
	103.63	576.075		103.63	-0.6093
	103.72	576.02		103.72	-0.60844
	103.81	575.965		103.81	-0.60761
	103.9	575.911		103.9	-0.60676
	103.991	575.856		103.991	-0.6059
	104.081	575.802		104.081	-0.60504
	104.171	575.747		104.171	-0.60418
	104.261	575.693		104.261	-0.60331
	104.352	575.638		104.352	-0.60246
	104.442	575.584		104.442	-0.60164
	104.532	575.53		104.532	-0.6008
	104.622	575.476		104.622	-0.59996
	104.713	575.422		104.713	-0.59912
	104.803	575.368		104.803	-0.59828
	104.893	575.314		104.893	-0.59745
	104.983	575.26		104.983	-0.59662
	105.073	575.206		105.073	-0.59581
	105.164	575.153		105.164	-0.59499
	105.254	575.099		105.254	-0.59416
	105.344	575.045		105.344	-0.59333
	105.434	574.992		105.434	-0.59251
	105.525	574.939		105.525	-0.59168
	105.615	574.885		105.615	-0.59089
	105.705	574.832		105.705	-0.59013
	105.796	574.779		105.796	-0.58936
	105.886	574.726		105.886	-0.58857
	105.976	574.673		105.976	-0.58779
	106.066	574.62		106.066	-0.58703
	106.156	574.567		106.156	-0.58631
	106.247	574.514		106.247	-0.58563
	106.337	574.462		106.337	-0.58504
	106.427	574.409		106.427	-0.58471
	106.517	574.356		106.517	-0.58575
	106.608	574.303		106.608	-0.59171
	106.698	574.25		106.698	-0.59974
	106.788	574.195		106.788	-0.59946
	106.878	574.142		106.878	-0.59152
	106.969	574.089		106.969	-0.5841
	107.059	574.036		107.059	-0.58037
	107.149	573.984		107.149	-0.57828
	107.239	573.932		107.239	-0.57672
	107.329	573.88		107.329	-0.57564
	107.42	573.828		107.42	-0.57475
	107.51	573.777		107.51	-0.57404
	107.6	573.725		107.6	-0.5735
	107.691	573.673		107.691	-0.57302
	107.781	573.622		107.781	-0.57251
	107.871	573.57		107.871	-0.57194
	107.961	573.519		107.961	-0.57131
	108.052	573.467		108.052	-0.57062
	108.142	573.416		108.142	-0.56988
	108.232	573.364		108.232	-0.5691
	108.322	573.313		108.322	-0.56829
	108.412	573.262		108.412	-0.56746
	108.503	573.211		108.503	-0.56664
	108.593	573.16		108.593	-0.56582
	108.683	573.109		108.683	-0.56501
	108.773	573.058		108.773	-0.56421
	108.864	573.007		108.864	-0.56342
	108.954	572.956		108.954	-0.56263
	109.044	572.906		109.044	-0.56185
	109.134	572.855		109.134	-0.56106
	109.225	572.805		109.225	-0.56028
	109.315	572.754		109.315	-0.55949
	109.405	572.704		109.405	-0.55871
	109.495	572.653		109.495	-0.55793
	109.585	572.603		109.585	-0.55716
	109.676	572.553		109.676	-0.55638
	109.766	572.503		109.766	-0.5556
	109.856	572.453		109.856	-0.55481
	109.947	572.403		109.947	-0.55402
	110.037	572.353		110.037	-0.55324
	110.127	572.303		110.127	-0.55246
	110.217	572.253		110.217	-0.55169
	110.308	572.204		110.308	-0.55094
	110.398	572.154		110.398	-0.55019
	110.488	572.105		110.488	-0.54942
	110.578	572.055		110.578	-0.54864
	110.668	572.006		110.668	-0.54787
	110.759	571.956		110.759	-0.5471
	110.849	571.907		110.849	-0.54634
	110.939	571.858		110.939	-0.54561
	111.029	571.809		111.029	-0.54488
	111.12	571.76		111.12	-0.54412
	111.21	571.711		111.21	-0.54336
	111.3	571.662		111.3	-0.5426
	111.39	571.613		111.39	-0.54185
	111.481	571.564		111.481	-0.54111
	111.571	571.515		111.571	-0.54036
	111.661	571.467		111.661	-0.53961
	111.751	571.418		111.751	-0.53885
	111.842	571.37		111.842	-0.53811
	111.932	571.321		111.932	-0.53737
	112.022	571.273		112.022	-0.53663
	112.112	571.224		112.112	-0.5359
	112.203	571.176		112.203	-0.53516
	112.293	571.128		112.293	-0.53444
	112.383	571.08		112.383	-0.53371
	112.473	571.032		112.473	-0.53299
	112.564	570.984		112.564	-0.53227
	112.654	570.936		112.654	-0.53154
	112.744	570.888		112.744	-0.53082
	112.834	570.84		112.834	-0.5301
	112.924	570.792		112.924	-0.52938
	113.015	570.745		113.015	-0.52867
	113.105	570.697		113.105	-0.52796
	113.195	570.649		113.195	-0.52725
	113.285	570.602		113.285	-0.52655
	113.376	570.555		113.376	-0.52587
	113.466	570.507		113.466	-0.52519
	113.556	570.46		113.556	-0.52449
	113.646	570.413		113.646	-0.52378
	113.737	570.365		113.737	-0.52307
	113.827	570.318		113.827	-0.52236
	113.917	570.271		113.917	-0.52165
	114.007	570.224		114.007	-0.52096
	114.098	570.178		114.098	-0.52026
	114.188	570.131		114.188	-0.51958
	114.278	570.084		114.278	-0.51892
	114.368	570.037		114.368	-0.51824
	114.459	569.99		114.459	-0.51755
	114.549	569.944		114.549	-0.51686
	114.639	569.897		114.639	-0.51617
	114.729	569.851		114.729	-0.51551
	114.82	569.804		114.82	-0.51486
	114.91	569.758		114.91	-0.5142
	115	569.712		115	-0.51351
	115.09	569.665		115.09	-0.51283
	115.18	569.619		115.18	-0.51215
	115.271	569.573		115.271	-0.51147
	115.361	569.527		115.361	-0.51082
	115.451	569.481		115.451	-0.51019
	115.541	569.435		115.541	-0.50953
	115.632	569.389		115.632	-0.50885
	115.722	569.343		115.722	-0.50817
	115.812	569.298		115.812	-0.5075
	115.902	569.252		115.902	-0.50682
	115.993	569.206		115.993	-0.50616
	116.083	569.161		116.083	-0.50549
	116.173	569.115		116.173	-0.50484
	116.263	569.07		116.263	-0.50419
	116.354	569.024		116.354	-0.50358
	116.444	568.979		116.444	-0.50297
	116.534	568.934		116.534	-0.50232
	116.624	568.888		116.624	-0.50166
	116.715	568.843		116.715	-0.50099
	116.805	568.798		116.805	-0.50033
	116.895	568.753		116.895	-0.49967
	116.985	568.708		116.985	-0.49903
	117.076	568.663		117.076	-0.49839
	117.166	568.618		117.166	-0.49774
	117.256	568.573		117.256	-0.49709
	117.346	568.529		117.346	-0.49645
	117.436	568.484		117.436	-0.49582
	117.527	568.439		117.527	-0.49519
	117.617	568.395		117.617	-0.49456
	117.707	568.35		117.707	-0.49395
	117.797	568.306		117.797	-0.49335
	117.888	568.261		117.888	-0.49273
	117.978	568.217		117.978	-0.49209
	118.068	568.172		118.068	-0.49144
	118.158	568.128		118.158	-0.4908
	118.249	568.084		118.249	-0.49017
	118.339	568.04		118.339	-0.48957
	118.429	567.996		118.429	-0.48905
	118.519	567.952		118.519	-0.48853
	118.61	567.908		118.61	-0.48793
	118.7	567.864		118.7	-0.48726
	118.79	567.82		118.79	-0.48659
	118.88	567.776		118.88	-0.48592
	118.971	567.732		118.971	-0.48528
	119.061	567.689		119.061	-0.48464
	119.151	567.645		119.151	-0.484
	119.241	567.601		119.241	-0.48337
	119.332	567.558		119.332	-0.48275
	119.422	567.514		119.422	-0.48215
	119.512	567.471		119.512	-0.48155
	119.602	567.428		119.602	-0.48095
	119.692	567.384		119.692	-0.48034
	119.783	567.341		119.783	-0.47974
	119.873	567.298		119.873	-0.47914
	119.963	567.255		119.963	-0.47853
	120.053	567.212		120.053	-0.47792
	120.144	567.168		120.144	-0.47731
	120.234	567.125		120.234	-0.4767
	120.324	567.082		120.324	-0.4761
	120.414	567.04		120.414	-0.47549
	120.505	566.997		120.505	-0.47489
	120.595	566.954		120.595	-0.47429
	120.685	566.911		120.685	-0.4737
	120.775	566.869		120.775	-0.47311
	120.866	566.826		120.866	-0.47251
	120.956	566.784		120.956	-0.47192
	121.046	566.741		121.046	-0.47133
	121.136	566.698		121.136	-0.47073
	121.227	566.656		121.227	-0.47014
	121.317	566.614		121.317	-0.46956
	121.407	566.572		121.407	-0.46898
	121.497	566.529		121.497	-0.4684
	121.588	566.487		121.588	-0.46781
	121.678	566.445		121.678	-0.46723
	121.768	566.403		121.768	-0.46665
	121.858	566.361		121.858	-0.46606
	121.948	566.319		121.948	-0.46548
	122.039	566.277		122.039	-0.4649
	122.129	566.235		122.129	-0.46432
	122.219	566.193		122.219	-0.46373
	122.309	566.152		122.309	-0.46316
	122.4	566.11		122.4	-0.46258
	122.49	566.068		122.49	-0.46201
	122.58	566.027		122.58	-0.46144
	122.67	565.985		122.67	-0.46087
	122.761	565.943		122.761	-0.46031
	122.851	565.902		122.851	-0.45975
	122.941	565.861		122.941	-0.4592
	123.031	565.819		123.031	-0.45872
	123.122	565.778		123.122	-0.45833
	123.212	565.737		123.212	-0.45789
	123.302	565.695		123.302	-0.45732
	123.392	565.654		123.392	-0.45668
	123.483	565.613		123.483	-0.45603
	123.573	565.572		123.573	-0.45541
	123.663	565.531		123.663	-0.45481
	123.753	565.49		123.753	-0.45424
	123.844	565.449		123.844	-0.45368
	123.934	565.408		123.934	-0.45311
	124.024	565.367		124.024	-0.45254
	124.114	565.327		124.114	-0.45199
	124.204	565.286		124.204	-0.45143
	124.295	565.245		124.295	-0.45088
	124.385	565.205		124.385	-0.45033
	124.475	565.164		124.475	-0.44977
	124.565	565.124		124.565	-0.44922
	124.656	565.083		124.656	-0.44867
	124.746	565.043		124.746	-0.44811
	124.836	565.002		124.836	-0.44756
	124.926	564.962		124.926	-0.44702
	125.017	564.922		125.017	-0.44647
	125.107	564.882		125.107	-0.44593
	125.197	564.841		125.197	-0.44539
	125.287	564.801		125.287	-0.44485
	125.378	564.761		125.378	-0.44431
	125.468	564.721		125.468	-0.44376
	125.558	564.681		125.558	-0.44322
	125.648	564.641		125.648	-0.44268
	125.739	564.601		125.739	-0.44215
	125.829	564.562		125.829	-0.44161
	125.919	564.522		125.919	-0.44107
	126.009	564.482		126.009	-0.44055
	126.1	564.442		126.1	-0.44002
	126.19	564.403		126.19	-0.43948
	126.28	564.363		126.28	-0.43895
	126.37	564.324		126.37	-0.43843
	126.46	564.284		126.46	-0.4379
	126.551	564.245		126.551	-0.43737
	126.641	564.205		126.641	-0.43684
	126.731	564.166		126.731	-0.43631
	126.822	564.127		126.822	-0.43579
	126.912	564.087		126.912	-0.43526
	127.002	564.048		127.002	-0.43475
	127.092	564.009		127.092	-0.43423
	127.182	563.97		127.182	-0.43371
	127.273	563.931		127.273	-0.43318
	127.363	563.892		127.363	-0.43266
	127.453	563.853		127.453	-0.43215
	127.543	562.923		127.543	-0.43231
	127.634	562.884		127.634	-0.4318
	127.724	562.845		127.724	-0.43129
	127.814	562.806		127.814	-0.43078
	127.904	562.767		127.904	-0.43027
	127.995	562.728		127.995	-0.42976
	128.085	562.69		128.085	-0.42925
	128.175	562.651		128.175	-0.42874
	128.265	562.612		128.265	-0.42824
	128.356	562.574		128.356	-0.42773
	128.446	562.535		128.446	-0.42722
	128.536	562.497		128.536	-0.42672
	128.626	562.458		128.626	-0.42621
	128.716	562.42		128.716	-0.4257
	128.807	562.382		128.807	-0.42519
	128.897	562.343		128.897	-0.42469
	128.987	562.305		128.987	-0.42419
	129.077	562.267		129.077	-0.4237
	129.168	562.229		129.168	-0.42321
	129.258	562.191		129.258	-0.42272
	129.348	562.153		129.348	-0.42222
	129.438	562.115		129.438	-0.42173
	129.529	562.077		129.529	-0.42124
	129.619	562.039		129.619	-0.42075
	129.709	562.001		129.709	-0.42027
	129.799	561.963		129.799	-0.41978
	129.89	561.925		129.89	-0.41929
	129.98	561.887		129.98	-0.4188
	130.07	561.85		130.07	-0.41832
	130.16	561.812		130.16	-0.41784
	130.251	561.774		130.251	-0.41735
	130.341	561.737		130.341	-0.41687
	130.431	561.699		130.431	-0.4164
	130.521	561.662		130.521	-0.41593
	130.612	561.624		130.612	-0.41546
	130.702	561.587		130.702	-0.41498
	130.792	561.549		130.792	-0.41443
	130.882	561.512		130.882	-0.41393
	130.972	561.475		130.972	-0.41346
	131.063	561.438		131.063	-0.413
	131.153	561.4		131.153	-0.41254
	131.243	561.363		131.243	-0.41208
	131.333	561.326		131.333	-0.41163
	131.424	561.289		131.424	-0.41117
	131.514	561.252		131.514	-0.41072
	131.604	561.215		131.604	-0.41027
	131.694	561.178		131.694	-0.40982
	131.785	561.141		131.785	-0.40939
	131.875	561.104		131.875	-0.40895
	131.965	561.067		131.965	-0.40853
	132.055	561.031		132.055	-0.40812
	132.146	560.994		132.146	-0.40773
	132.236	560.957		132.236	-0.40736
	132.326	560.92		132.326	-0.40703
	132.416	560.884		132.416	-0.40676
	132.507	560.847		132.507	-0.40659
	132.597	560.811		132.597	-0.40661
	132.687	560.774		132.687	-0.40693
	132.777	560.737		132.777	-0.40764
	132.868	560.7		132.868	-0.40844
	132.958	560.664		132.958	-0.40873
	133.048	560.627		133.048	-0.40813
	133.138	560.59		133.138	-0.40683
	133.228	560.553		133.228	-0.4053
	133.319	560.517		133.319	-0.40389
	133.409	560.481		133.409	-0.40273
	133.499	560.444		133.499	-0.40182
	133.589	560.408		133.589	-0.40111
	133.68	560.372		133.68	-0.40053
	133.77	560.336		133.77	-0.40003
	133.86	560.3		133.86	-0.3996
	133.951	560.264		133.951	-0.39921
	134.041	560.228		134.041	-0.39883
	134.131	560.192		134.131	-0.39843
	134.221	560.156		134.221	-0.39802
	134.311	560.12		134.311	-0.39758
	134.402	560.085		134.402	-0.39713
	134.492	560.049		134.492	-0.39666
	134.582	560.013		134.582	-0.39619
	134.672	559.977		134.672	-0.39573
	134.763	559.942		134.763	-0.39527
	134.853	559.906		134.853	-0.39482
	134.943	559.871		134.943	-0.39436
	135.033	559.835		135.033	-0.39391
	135.124	559.8		135.124	-0.39344
	135.214	559.764		135.214	-0.39298
	135.304	559.729		135.304	-0.39252
	135.394	559.693		135.394	-0.39205
	135.485	559.658		135.485	-0.39159
	135.575	559.623		135.575	-0.39113
	135.665	559.588		135.665	-0.39068
	135.755	559.552		135.755	-0.39022
	135.845	559.517		135.845	-0.38976
	135.936	559.482		135.936	-0.3893
	136.026	559.447		136.026	-0.38884
	136.116	559.412		136.116	-0.38838
	136.207	559.377		136.207	-0.38792
	136.297	559.342		136.297	-0.38746
	136.387	559.307		136.387	-0.38701
	136.477	559.272		136.477	-0.38656
	136.567	559.238		136.567	-0.38612
	136.658	559.203		136.658	-0.38567
	136.748	559.168		136.748	-0.38522
	136.838	559.133		136.838	-0.38477
	136.928	559.099		136.928	-0.38432
	137.019	559.064		137.019	-0.38387
	137.109	559.03		137.109	-0.38341
	137.199	558.995		137.199	-0.38296
	137.289	558.961		137.289	-0.38251
	137.38	558.926		137.38	-0.38207
	137.47	558.892		137.47	-0.38163
	137.56	558.857		137.56	-0.38119
	137.65	558.388		137.65	-0.38111
	137.741	558.354		137.741	-0.38067
	137.831	558.319		137.831	-0.38023
	137.921	558.285		137.921	-0.3798
	138.011	558.251		138.011	-0.37936
	138.101	558.217		138.101	-0.37893
	138.192	558.183		138.192	-0.37849
	138.282	558.149		138.282	-0.37806
	138.372	558.115		138.372	-0.37763
	138.463	558.081		138.463	-0.37721
	138.553	558.047		138.553	-0.37679
	138.643	558.013		138.643	-0.37636
	138.733	557.979		138.733	-0.37593
	138.823	557.945		138.823	-0.3755
	138.914	557.911		138.914	-0.37508
	139.004	557.877		139.004	-0.37465
	139.094	557.844		139.094	-0.37423
	139.184	557.81		139.184	-0.37381
	139.275	557.776		139.275	-0.3734
	139.365	557.743		139.365	-0.37298
	139.455	557.709		139.455	-0.37257
	139.545	557.675		139.545	-0.37215
	139.636	557.642		139.636	-0.37174
	139.726	557.608		139.726	-0.37132
	139.816	557.575		139.816	-0.37092
	139.906	557.542		139.906	-0.37054
	139.997	557.508		139.997	-0.37016
	140.087	557.475		140.087	-0.36976
	140.177	557.442		140.177	-0.36935
	140.267	557.408		140.267	-0.36894
	140.357	557.375		140.357	-0.36853
	140.448	557.342		140.448	-0.36811
	140.538	557.309		140.538	-0.36771
	140.628	557.276		140.628	-0.36732
	140.719	557.242		140.719	-0.36695
	140.809	557.21		140.809	-0.36656
	140.899	557.177		140.899	-0.36615
	140.989	557.144		140.989	-0.36574
	141.079	557.111		141.079	-0.36533
	141.17	557.078		141.17	-0.36496
	141.26	557.045		141.26	-0.3646
	141.35	557.012		141.35	-0.36422
	141.44	556.979		141.44	-0.36382
	141.531	556.946		141.531	-0.36341
	141.621	556.914		141.621	-0.36301
	141.711	556.881		141.711	-0.36261
	141.801	556.848		141.801	-0.36221
	141.892	556.816		141.892	-0.36181
	141.982	556.783		141.982	-0.36142
	142.072	556.75		142.072	-0.36103
	142.162	556.718		142.162	-0.36065
	142.253	556.686		142.253	-0.36027
	142.343	556.653		142.343	-0.35989
	142.433	556.621		142.433	-0.35951
	142.523	556.588		142.523	-0.35914
	142.614	556.556		142.614	-0.35878
	142.704	556.524		142.704	-0.35842
	142.794	556.491		142.794	-0.35804
	142.884	556.459		142.884	-0.35767
	142.975	556.427		142.975	-0.35728
	143.065	556.395		143.065	-0.35689
	143.155	556.362		143.155	-0.3565
	143.245	556.33		143.245	-0.35612
	143.335	556.298		143.335	-0.35574
	143.426	556.266		143.426	-0.35538
	143.516	556.234		143.516	-0.35502
	143.606	556.202		143.606	-0.35464
	143.696	556.17		143.696	-0.35426
	143.787	556.139		143.787	-0.35388
	143.877	556.107		143.877	-0.35351
	143.967	556.075		143.967	-0.35315
	144.057	556.043		144.057	-0.35281
	144.148	556.011		144.148	-0.35245
	144.238	555.979		144.238	-0.35208
	144.328	555.948		144.328	-0.35169
	144.418	555.916		144.418	-0.35131
	144.509	555.884		144.509	-0.35094
	144.599	555.853		144.599	-0.35058
	144.689	555.821		144.689	-0.35022
	144.779	555.79		144.779	-0.34985
	144.87	555.758		144.87	-0.34948
	144.96	555.727		144.96	-0.34911
	145.05	555.695		145.05	-0.34874
	145.14	555.664		145.14	-0.34839
	145.231	555.633		145.231	-0.34803
	145.321	555.601		145.321	-0.34767
	145.411	555.57		145.411	-0.34732
	145.501	555.538		145.501	-0.34697
	145.591	555.507		145.591	-0.34663
	145.682	555.476		145.682	-0.34629
	145.772	555.445		145.772	-0.34593
	145.862	555.414		145.862	-0.34558
	145.952	555.383		145.952	-0.34524
	146.043	555.351		146.043	-0.34488
	146.133	555.32		146.133	-0.34452
	146.223	555.289		146.223	-0.34415
	146.313	555.258		146.313	-0.3438
	146.404	555.227		146.404	-0.34345
	146.494	555.197		146.494	-0.3431
	146.584	555.166		146.584	-0.34275
	146.674	555.135		146.674	-0.34241
	146.765	555.104		146.765	-0.34209
	146.855	555.073		146.855	-0.34174
	146.945	555.042		146.945	-0.34138
	147.035	555.011		147.035	-0.34102
	147.126	554.981		147.126	-0.34066
	147.216	554.95		147.216	-0.34031
	147.306	554.919		147.306	-0.33995
	147.396	554.889		147.396	-0.3396
	147.487	554.858		147.487	-0.33926
	147.577	554.828		147.577	-0.33891
	147.667	554.797		147.667	-0.33857
	147.757	554.767		147.757	-0.33824
	147.847	554.736		147.847	-0.3379
	147.938	554.706		147.938	-0.33756
	148.028	554.675		148.028	-0.33722
	148.118	554.645		148.118	-0.33688
	148.208	554.615		148.208	-0.33655
	148.299	554.584		148.299	-0.33622
	148.389	554.554		148.389	-0.33588
	148.479	554.524		148.479	-0.33553
	148.569	554.494		148.569	-0.33518
	148.66	554.463		148.66	-0.33484
	148.75	554.433		148.75	-0.33451
	148.84	554.403		148.84	-0.33417
	148.93	554.373		148.93	-0.33383
	149.021	554.343		149.021	-0.33351
	149.111	554.313		149.111	-0.33318
	149.201	554.283		149.201	-0.33284
	149.291	554.253		149.291	-0.3325
	149.382	554.223		149.382	-0.33216
	149.472	554.193		149.472	-0.33182
	149.562	554.163		149.562	-0.33149
	149.652	554.133		149.652	-0.33117
	149.743	554.104		149.743	-0.33086
	149.833	554.074		149.833	-0.33054
	149.923	554.044		149.923	-0.3302
	150.013	554.014		150.013	-0.32986
	150.103	553.985		150.103	-0.32953
	150.194	553.955		150.194	-0.3292
	150.284	553.925		150.284	-0.32887
	150.374	553.895		150.374	-0.32855
	150.464	553.866		150.464	-0.32822
	150.555	553.836		150.555	-0.32789
	150.645	553.807		150.645	-0.32756
	150.735	553.777		150.735	-0.32724
	150.826	553.748		150.826	-0.32694
	150.916	553.718		150.916	-0.32662
	151.006	553.689		151.006	-0.32629
	151.096	553.66		151.096	-0.32596
	151.186	553.63		151.186	-0.32563
	151.277	553.601		151.277	-0.32531
	151.367	553.572		151.367	-0.32499
	151.457	553.542		151.457	-0.32468
	151.547	553.513		151.547	-0.32435
	151.638	553.484		151.638	-0.32403
	151.728	553.455		151.728	-0.3237
	151.818	553.426		151.818	-0.32338
	151.908	553.396		151.908	-0.32307
	151.999	553.367		151.999	-0.32275
	152.089	553.338		152.089	-0.32244
	152.179	553.309		152.179	-0.32212
	152.269	553.28		152.269	-0.32181
	152.36	553.251		152.36	-0.3215
	152.45	553.222		152.45	-0.3212
	152.54	553.193		152.54	-0.3209
	152.63	553.164		152.63	-0.32059
	152.72	553.136		152.72	-0.32028
	152.811	553.107		152.811	-0.31998
	152.901	553.078		152.901	-0.31968
	152.991	553.049		152.991	-0.31939
	153.082	553.02		153.082	-0.31909
	153.172	552.992		153.172	-0.3188
	153.262	552.963		153.262	-0.31851
	153.352	552.934		153.352	-0.31822
	153.442	552.905		153.442	-0.31792
	153.533	552.877		153.533	-0.31764
	153.623	552.848		153.623	-0.31738
	153.713	552.82		153.713	-0.31712
	153.803	552.791		153.803	-0.31687
	153.894	552.763		153.894	-0.31664
	153.984	552.734		153.984	-0.31645
	154.074	552.706		154.074	-0.31632
	154.164	552.677		154.164	-0.3163
	154.255	552.649		154.255	-0.31656
	154.345	552.62		154.345	-0.31769
	154.435	552.591		154.435	-0.32085
	154.525	552.562		154.525	-0.32452
	154.616	552.533		154.616	-0.32541
	154.706	552.504		154.706	-0.32291
	154.796	552.475		154.796	-0.31928
	154.886	552.446		154.886	-0.31656
	154.976	552.418		154.976	-0.3148
	155.067	552.389		155.067	-0.31369
	155.157	552.361		155.157	-0.31299
	155.247	552.333		155.247	-0.31254
	155.338	552.305		155.338	-0.31223
	155.428	552.277		155.428	-0.31201
	155.518	552.248		155.518	-0.31181
	155.608	552.22		155.608	-0.31162
	155.698	552.192		155.698	-0.3114
	155.789	552.164		155.789	-0.31115
	155.879	552.136		155.879	-0.31088
	155.969	552.108		155.969	-0.31058
	156.059	552.08		156.059	-0.31027
	156.15	552.052		156.15	-0.30994
	156.24	552.024		156.24	-0.3096
	156.33	551.996		156.33	-0.30926
	156.42	551.969		156.42	-0.30893
	156.511	551.941		156.511	-0.30861
	156.601	551.913		156.601	-0.3083
	156.691	551.885		156.691	-0.30798
	156.781	551.857		156.781	-0.30767
	156.872	551.83		156.872	-0.30734
	156.962	551.802		156.962	-0.30701
	157.052	551.774		157.052	-0.30668
	157.142	551.747		157.142	-0.30635
	157.233	551.719		157.233	-0.30603
	157.323	551.692		157.323	-0.30571
	157.413	551.664		157.413	-0.3054
	157.503	551.637		157.503	-0.30507
	157.594	551.609		157.594	-0.30475
	157.684	551.582		157.684	-0.30444
	157.774	551.554		157.774	-0.30413
	157.864	551.527		157.864	-0.30381
	157.954	551.5		157.954	-0.30349
	158.045	551.472		158.045	-0.30316
	158.135	551.445		158.135	-0.30283
	158.225	551.418		158.225	-0.30251
	158.315	551.39		158.315	-0.3022
	158.406	551.363		158.406	-0.30193
	158.496	551.336		158.496	-0.30171
	158.586	551.309		158.586	-0.30145
	158.676	551.282		158.676	-0.30111
	158.767	551.255		158.767	-0.30074
	158.857	551.227		158.857	-0.30039
	158.947	551.2		158.947	-0.30008
	159.037	551.173		159.037	-0.29978
	159.128	551.146		159.128	-0.29948
	159.218	551.119		159.218	-0.29916
	159.308	551.092		159.308	-0.29883
	159.398	551.066		159.398	-0.29851
	159.489	551.039		159.489	-0.29821
	159.579	551.012		159.579	-0.2979
	159.669	550.985		159.669	-0.29759
	159.759	550.958		159.759	-0.29728
	159.85	550.931		159.85	-0.29697
	159.94	550.905		159.94	-0.29667
	160.03	550.878		160.03	-0.29638
	160.12	550.851		160.12	-0.2961
	160.21	550.824		160.21	-0.29582
	160.301	550.798		160.301	-0.29554
	160.391	550.771		160.391	-0.29523
	160.481	550.745		160.481	-0.29492
	160.571	550.718		160.571	-0.29462
	160.662	550.692		160.662	-0.29432
	160.752	550.665		160.752	-0.29403
	160.842	550.639		160.842	-0.29373
	160.932	550.612		160.932	-0.29343
	161.023	550.586		161.023	-0.29314
	161.113	550.559		161.113	-0.29286
	161.203	550.533		161.203	-0.29258
	161.293	550.507		161.293	-0.29229
	161.384	550.48		161.384	-0.292
	161.474	550.454		161.474	-0.29172
	161.564	550.428		161.564	-0.29145
	161.654	550.401		161.654	-0.29117
	161.745	550.375		161.745	-0.29088
	161.835	550.349		161.835	-0.29059
	161.925	550.323		161.925	-0.2903
	162.015	550.297		162.015	-0.29001
	162.106	550.27		162.106	-0.28974
	162.196	550.244		162.196	-0.28948
	162.286	550.218		162.286	-0.28921
	162.376	550.192		162.376	-0.28892
	162.466	550.166		162.466	-0.28863
	162.557	550.14		162.557	-0.28835
	162.647	550.114		162.647	-0.28808
	162.737	550.088		162.737	-0.28781
	162.827	550.062		162.827	-0.28754
	162.918	550.037		162.918	-0.28727
	163.008	550.011		163.008	-0.28699
	163.098	549.985		163.098	-0.28672
	163.189	549.959		163.189	-0.28644
	163.279	549.933		163.279	-0.28616
	163.369	549.907		163.369	-0.2859
	163.459	549.882		163.459	-0.28564
	163.549	549.856		163.549	-0.28538
	163.64	549.83		163.64	-0.2851
	163.73	549.805		163.73	-0.28482
	163.82	549.779		163.82	-0.28455
	163.91	549.753		163.91	-0.28428
	164.001	549.728		164.001	-0.28402
	164.091	549.702		164.091	-0.28377
	164.181	549.677		164.181	-0.28351
	164.271	549.651		164.271	-0.28325
	164.362	549.625		164.362	-0.28298
	164.452	549.6		164.452	-0.28271
	164.542	549.574		164.542	-0.28244
	164.632	549.549		164.632	-0.28219
	164.722	549.524		164.722	-0.28194
	164.813	549.498		164.813	-0.2817
	164.903	549.473		164.903	-0.28146
	164.993	549.448		164.993	-0.28124
	165.083	549.422		165.083	-0.28101
	165.174	549.397		165.174	-0.28076
	165.264	549.372		165.264	-0.28048
	165.354	549.346		165.354	-0.28019
	165.445	549.321		165.445	-0.2799
	165.535	549.296		165.535	-0.27962
	165.625	549.271		165.625	-0.27936
	165.715	549.246		165.715	-0.2791
	165.805	549.22		165.805	-0.27885
	165.896	549.195		165.896	-0.27859
	165.986	549.17		165.986	-0.27834
	166.076	549.145		166.076	-0.27808
	166.166	549.12		166.166	-0.27783
	166.257	549.095		166.257	-0.27758
	166.347	549.07		166.347	-0.27733
	166.437	549.045		166.437	-0.27708
	166.527	549.02		166.527	-0.27684
	166.618	548.995		166.618	-0.27659
	166.708	548.97		166.708	-0.27634
	166.798	548.945		166.798	-0.27609
	166.888	548.92		166.888	-0.27589
	166.979	548.896		166.979	-0.27572
	167.069	548.871		167.069	-0.27549
	167.159	548.846		167.159	-0.27521
	167.249	548.821		167.249	-0.27492
	167.339	548.797		167.339	-0.27464
	167.43	548.772		167.43	-0.27437
	167.52	548.747		167.52	-0.27415
	167.61	548.722		167.61	-0.27395
	167.701	548.698		167.701	-0.27372
	167.791	548.673		167.791	-0.27345
	167.881	548.648		167.881	-0.27316
	167.971	548.624		167.971	-0.27289
	168.061	548.599		168.061	-0.27264
	168.152	548.575		168.152	-0.2724
	168.242	548.55		168.242	-0.27217
	168.332	548.526		168.332	-0.27195
	168.422	548.501		168.422	-0.27172
	168.513	548.477		168.513	-0.27147
	168.603	548.452		168.603	-0.27121
	168.693	548.428		168.693	-0.27096
	168.783	548.403		168.783	-0.27071
	168.874	548.379		168.874	-0.27045
	168.964	548.355		168.964	-0.2702
	169.054	548.33		169.054	-0.26994
	169.144	548.306		169.144	-0.26969
	169.235	548.282		169.235	-0.26945
	169.325	548.257		169.325	-0.26921
	169.415	548.233		169.415	-0.26898
	169.505	548.209		169.505	-0.26875
	169.596	548.185		169.596	-0.26851
	169.686	548.16		169.686	-0.26827
	169.776	548.136		169.776	-0.26803
	169.866	548.112		169.866	-0.26779
	169.957	548.088		169.957	-0.26755
	170.047	548.064		170.047	-0.26732
	170.137	548.04		170.137	-0.26708
	170.227	548.016		170.227	-0.26684
	170.317	547.992		170.317	-0.26661
	170.408	547.968		170.408	-0.26638
	170.498	547.944		170.498	-0.26615
	170.588	547.92		170.588	-0.26589
	170.678	547.896		170.678	-0.26565
	170.769	547.872		170.769	-0.26543
	170.859	547.848		170.859	-0.26522
	170.949	547.824		170.949	-0.26499
	171.039	547.8		171.039	-0.26475
	171.13	547.777		171.13	-0.26448
	171.22	547.753		171.22	-0.26423
	171.31	547.729		171.31	-0.264
	171.4	547.705		171.4	-0.26377
	171.491	547.681		171.491	-0.26353
	171.581	547.658		171.581	-0.26328
	171.671	547.634		171.671	-0.26305
	171.761	547.61		171.761	-0.26283
	171.852	547.587		171.852	-0.26261
	171.942	547.563		171.942	-0.26238
	172.032	547.539		172.032	-0.26216
	172.122	547.516		172.122	-0.26193
	172.213	547.492		172.213	-0.26169
	172.303	547.468		172.303	-0.26146
	172.393	547.445		172.393	-0.26123
	172.483	547.421		172.483	-0.261
	172.573	547.398		172.573	-0.26078
	172.664	547.374		172.664	-0.26059
	172.754	547.351		172.754	-0.26039
	172.844	547.327		172.844	-0.26016
	172.935	547.304		172.935	-0.2599
	173.025	547.281		173.025	-0.25964
	173.115	547.257		173.115	-0.2594
	173.205	547.234		173.205	-0.25916
	173.295	547.211		173.295	-0.25893
	173.386	547.187		173.386	-0.25871
	173.476	547.164		173.476	-0.25849
	173.566	547.141		173.566	-0.25827
	173.656	547.117		173.656	-0.2581
	173.747	547.094		173.747	-0.25792
	173.837	547.071		173.837	-0.25769
	173.927	547.048		173.927	-0.25744
	174.017	547.024		174.017	-0.2572
	174.108	547.001		174.108	-0.25697
	174.198	546.978		174.198	-0.25675
	174.288	546.955		174.288	-0.25651
	174.378	546.932		174.378	-0.25627
	174.469	546.909		174.469	-0.25604
	174.559	546.886		174.559	-0.2558
	174.649	546.863		174.649	-0.25558
	174.739	546.84		174.739	-0.25536
	174.829	546.817		174.829	-0.25513
	174.92	546.794		174.92	-0.25491
	175.01	546.771		175.01	-0.25469
	175.1	546.748		175.1	-0.25448
	175.19	546.725		175.19	-0.25428
	175.281	546.702		175.281	-0.25406
	175.371	546.679		175.371	-0.25383
	175.461	546.656		175.461	-0.25361
	175.551	546.633		175.551	-0.25338
	175.642	546.611		175.642	-0.25316
	175.732	546.588		175.732	-0.25295
	175.822	546.565		175.822	-0.25274
	175.912	546.542		175.912	-0.25252
	176.003	546.519		176.003	-0.2523
	176.093	546.497		176.093	-0.25209
	176.183	546.474		176.183	-0.25188
	176.273	546.451		176.273	-0.25166
	176.364	546.429		176.364	-0.25142
	176.454	546.406		176.454	-0.25119
	176.544	546.383		176.544	-0.25097
	176.634	546.361		176.634	-0.25078
	176.725	546.338		176.725	-0.25061
	176.815	546.316		176.815	-0.25041
	176.905	546.293		176.905	-0.25018
	176.995	546.27		176.995	-0.24995
	177.085	546.248		177.085	-0.24973
	177.176	546.226		177.176	-0.24952
	177.266	546.203		177.266	-0.24931
	177.356	546.181		177.356	-0.24908
	177.446	546.158		177.446	-0.24885
	177.537	546.136		177.537	-0.24862
	177.627	546.113		177.627	-0.2484
	177.717	546.091		177.717	-0.24821
	177.808	546.069		177.808	-0.24804
	177.898	546.046		177.898	-0.24785
	177.988	546.024		177.988	-0.24764
	178.078	546.002		178.078	-0.24742
	178.168	545.979		178.168	-0.24718
	178.259	545.957		178.259	-0.24695
	178.349	545.935		178.349	-0.24674
	178.439	545.913		178.439	-0.24653
	178.529	545.89		178.529	-0.24631
	178.62	545.868		178.62	-0.24612
	178.71	545.846		178.71	-0.24598
	178.8	545.824		178.8	-0.24586
	178.89	545.802		178.89	-0.24566
	178.981	545.78		178.981	-0.24541
	179.071	545.758		179.071	-0.24516
	179.161	545.736		179.161	-0.24492
	179.251	545.713		179.251	-0.24469
	179.342	545.691		179.342	-0.24447
	179.432	545.669		179.432	-0.24427
	179.522	545.647		179.522	-0.24407
	179.612	545.625		179.612	-0.24386
	179.702	545.603		179.702	-0.24366
	179.793	545.581		179.793	-0.24346
	179.883	545.559		179.883	-0.24325
	179.973	545.538		179.973	-0.24304
	180.064	545.516		180.064	-0.24283
	180.154	545.494		180.154	-0.24262
	180.244	545.472		180.244	-0.24242
	180.334	545.45		180.334	-0.24222
	180.424	545.428		180.424	-0.24203
	180.515	545.407		180.515	-0.24182
	180.605	545.385		180.605	-0.24161
	180.695	545.363		180.695	-0.24139
	180.785	545.341		180.785	-0.24117
	180.876	545.319		180.876	-0.24095
	180.966	545.298		180.966	-0.24075
	181.056	545.276		181.056	-0.24054
	181.146	545.255		181.146	-0.24034
	181.237	545.233		181.237	-0.24014
	181.327	545.211		181.327	-0.23994
	181.417	545.19		181.417	-0.23974
	181.507	545.168		181.507	-0.23954
	181.598	545.146		181.598	-0.23934
	181.688	545.125		181.688	-0.23916
	181.778	545.103		181.778	-0.23898
	181.868	545.082		181.868	-0.23878
	181.959	545.06		181.959	-0.23857
	182.049	545.039		182.049	-0.23837
	182.139	545.017		182.139	-0.23817
	182.229	544.996		182.229	-0.23796
	182.32	544.974		182.32	-0.23776
	182.41	544.953		182.41	-0.23755
	182.5	544.932		182.5	-0.23734
	182.59	544.91		182.59	-0.23714
	182.68	544.889		182.68	-0.23696
	182.771	544.867		182.771	-0.23677
	182.861	544.846		182.861	-0.23658
	182.951	544.825		182.951	-0.23638
	183.041	544.804		183.041	-0.23618
	183.132	544.782		183.132	-0.236
	183.222	544.761		183.222	-0.2358
	183.312	544.74		183.312	-0.2356
	183.402	544.719		183.402	-0.2354
	183.493	544.697		183.493	-0.23522
	183.583	544.676		183.583	-0.23503
	183.673	544.655		183.673	-0.23482
	183.763	544.634		183.763	-0.23462
	183.854	544.613		183.854	-0.23443
[truncated: 445 more rows]

## Sheet: Figure 4d
Figure 4d	Cavity size
		Right part (x>0), mm	Error	z, mm (inside LiF)		Left part (x<0), mm	Error	z, mm (inside LiF)
		1.3	0.05	0		-1.3	0.05	0
		1	0.05	-1.4		-1	0.05	-1.4
		0.85	0.05	-2.8		-0.85	0.05	-2.8
		1.05	0.05	-4.2		-1.05	0.05	-4.2
		0.85	0.05	-5.6		-0.85	0.05	-5.6
		0	0	-7		0	0	-7
		0	0	-8		0	0	-8
		0	0	-9		0	0	-9
		0.75	0.05	-11.2		-0.75	0.05	-11.2
		0.75	0.05	-15.4		-0.75	0.05	-15.4
		0.75	0.05	-18.2		-0.75	0.05	-18.2
		0.75	0.05	-21		-0.75	0.05	-21
		0.7	0.05	-23.8		-0.7	0.05	-23.8
		0.75	0.05	-25.2		-0.75	0.05	-25.2
		0.75	0.05	-26.6		-0.75	0.05	-26.6
		0.775	0.05	-28		-0.775	0.05	-28
		0.8	0.05	-29.4		-0.8	0.05	-29.4
		0.775	0.05	-30.8		-0.775	0.05	-30.8
		0.775	0.05	-32.2		-0.775	0.05	-32.2
		0.775	0.05	-44.8		-0.775	0.05	-44.8
		0.625	0.05	-72.8		-0.625	0.05	-72.8
		0.55	0.05	-100.8		-0.55	0.05	-100.8
		0.55	0.05	-114.8		-0.55	0.05	-114.8
		0.5	0.05	-130.2		-0.5	0.05	-130.2
		0.525	0.05	-186.2		-0.525	0.05	-186.2
		0.475	0.05	-242.2		-0.475	0.05	-242.2
		0.35	0.05	-354.2		-0.35	0.05	-354.2
		0.375	0.05	-410.2		-0.375	0.05	-410.2
		0.4	0.05	-466.2		-0.4	0.05	-466.2
		0.4	0.05	-522.2		-0.4	0.05	-522.2
		0.4	0.05	-592.2		-0.4	0.05	-592.2
		0.4	0.05	-662.2		-0.4	0.05	-662.2
		0.4	0.05	-942.2		-0.4	0.05	-942.2
		0.35	0.05	-1082.2		-0.35	0.05	-1082.2
		0.325	0.05	-1222.2		-0.325	0.05	-1222.2

## Sheet: Figure 5a1
Figure 5a1
	d=0.3020627 nm					d=0.3020627 nm					d=0.3020627 nm					d=0.3020627 nm
	t=0.359995365 ps	r,[nm]	dns,[g/cc]	P,[GPa]		t=2.3999691 ps	r,[nm]	dns,[g/cc]	P,[GPa]		t=5.99992275 ps	r,[nm]	dns,[g/cc]	P,[GPa]		t=563.032751 ps	r,[nm]	dns,[g/cc]	P,[GPa]
		0	2.54454	60.3118			0	1.77097	24.017			0	0.769574	2.84353			15.2542	0	0
		0.453094	2.6107	67.1759			0.453094	1.76344	24.8906			0.453094	0.751878	3.57482			15.5562	2.24094e-05	5.57098e-05
		0.755157	2.63535	65.7448			0.755157	1.69613	22.0808			0.755157	0.73179	3.31635			15.8583	0.00472937	-0.003546
		1.05722	2.6434	67.9254			1.05722	1.73732	23.6592			1.05722	0.742901	2.79097			16.1604	0.0989428	-0.0415021
		1.35928	2.61038	66.2814			1.35928	1.7549	24.4444			1.35928	0.74245	3.02168			16.4624	0.466048	-0.132184
		1.66135	2.61746	66.2053			1.66135	1.73631	23.1073			1.66135	0.781762	3.04126			16.7645	0.97831	-0.114422
		1.96341	2.56482	64.2544			1.96341	1.71216	23.3621			1.96341	0.763101	3.07692			17.0665	1.27146	-0.0409554
		2.26547	2.60126	66.9477			2.26547	1.71595	23.2263			2.26547	0.779331	3.17867			17.3686	1.47211	-0.041884
		2.56753	2.57963	65.7487			2.56753	1.74165	23.9355			2.56753	0.76717	3.06258			17.6707	1.76056	-0.145831
		2.8696	2.60163	65.4038			2.8696	1.75042	23.7933			2.8696	0.792084	3.29562			17.9727	1.91139	-0.0847002
		3.17166	2.60876	65.5248			3.17166	1.74418	23.4457			3.17166	0.804888	3.46387			18.2748	1.92403	-0.0720895
		3.47372	2.60836	65.5197			3.47372	1.76507	23.9506			3.47372	0.796642	3.36061			18.5769	1.9262	-0.0657543
		3.77578	2.63693	65.5999			3.77578	1.77021	23.6898			3.77578	0.791909	3.07303			18.8789	1.92446	-0.0779678
		4.07785	2.63486	64.7026			4.07785	1.77836	24.2683			4.07785	0.817463	3.48839			19.181	1.92805	-0.0213019
		4.37991	2.61717	64.1772			4.37991	1.75124	24.3565			4.37991	0.820716	3.69622			19.483	1.93309	-0.0365854
		4.68197	2.5937	62.8525			4.68197	1.74988	23.4994			4.68197	0.843582	3.84133			19.7851	1.93	0.0363233
		4.98404	2.61549	63.4038			4.98404	1.7722	23.6172			4.98404	0.840331	3.94475			20.0872	1.91947	-0.0145073
		5.2861	2.61405	62.5267			5.2861	1.7634	23.3868			5.2861	0.840697	3.93488			20.3892	1.91481	-0.0693346
		5.58816	2.60676	61.9601			5.58816	1.7621	23.2557			5.58816	0.864808	3.97876			20.6913	1.91556	-0.0112648
		5.89022	2.60104	60.9385			5.89022	1.75259	23.1448			5.89022	0.882737	4.40429			20.9934	1.91664	-0.0447478
		6.19229	2.60383	61.1024			6.19229	1.76603	23.3431			6.19229	0.909689	4.73873			21.2954	1.91397	-0.0261496
		6.49435	2.61089	60.8501			6.49435	1.77157	23.0146			6.49435	0.935486	4.95206			21.5975	1.92286	0.0336399
		6.79641	2.60703	59.4525			6.79641	1.76743	22.9893			6.79641	0.943621	4.97967			21.8995	1.95531	-0.0016225
		7.09847	2.60177	59.085			7.09847	1.76938	22.92			7.09847	0.969414	5.31074			22.2016	2.00798	0.00800633
		7.40054	2.61976	59.2264			7.40054	1.77446	23.1632			7.40054	1.0048	5.58164			22.5037	2.07891	0.0538571
		7.7026	2.6028	58.0725			7.7026	1.77281	22.6047			7.7026	1.01413	5.69199			22.8057	2.16591	0.0952634
		8.00466	2.6018	57.1662			8.00466	1.77933	22.3464			8.00466	1.03986	5.90891			23.1078	2.2555	0.143222
		8.30673	2.60162	56.5322			8.30673	1.79775	22.6386			8.30673	1.05647	6.28364			23.4099	2.3338	0.202042
		8.60879	2.6118	56.143			8.60879	1.79801	22.6446			8.60879	1.05852	6.51053			23.7119	2.38832	0.203453
		8.91085	2.63523	56.6151			8.91085	1.80314	22.6391			8.91085	1.08002	6.48786			24.014	2.41455	0.102323
		9.21291	2.62086	54.668			9.21291	1.79151	21.8138			9.21291	1.08664	6.6205			24.316	2.43487	0.0450692
		9.51498	2.60589	53.5785			9.51498	1.80266	22.1084			9.51498	1.10029	6.75948			24.6181	2.44524	0.0411741
		9.81704	2.6169	53.4605			9.81704	1.8193	22.0281			9.81704	1.10427	6.84399			24.9202	2.45165	0.0360188
		10.1191	2.61676	52.5315			10.1191	1.83148	21.811			10.1191	1.1164	6.85237			25.2222	2.45405	-0.0872063
		10.4212	2.61185	52.4161			10.4212	1.82476	21.5125			10.4212	1.13974	7.22496			25.5243	2.45884	-0.144077
		10.7232	2.62588	51.9478			10.7232	1.82818	21.5446			10.7232	1.16316	7.24902			25.8264	2.46282	-0.175492
		11.0253	2.61065	49.7319			11.0253	1.85366	22.1049			11.0253	1.178	7.49958			26.1284	2.46215	-0.243108
		11.3274	2.60784	48.9578			11.3274	1.84982	21.7877			11.3274	1.17792	7.4957			26.4305	2.46398	-0.262514
		11.6294	2.61072	48.4884			11.6294	1.85371	21.4754			11.6294	1.18272	7.55494			26.7326	2.47536	-0.219991
		11.9315	2.6168	47.8748			11.9315	1.86536	21.3793			11.9315	1.1999	7.5627			27.0346	2.48016	-0.232489
		12.2335	2.60975	46.5942			12.2335	1.86795	21.1532			12.2335	1.22195	7.6671			27.3367	2.48337	-0.208078
		12.5356	2.61545	46.0905			12.5356	1.87989	20.9866			12.5356	1.21531	7.70485			27.6387	2.48549	-0.155081
		12.8377	2.61528	44.5654			12.8377	1.88037	20.9824			12.8377	1.21599	7.68056			27.9408	2.48883	-0.179912
		13.1397	2.61826	44.1455			13.1397	1.8948	20.7478			13.1397	1.23897	7.96407			28.2429	2.50089	-0.129235
		13.4418	2.62777	43.6116			13.4418	1.90606	20.9694			13.4418	1.26421	8.24232			28.5449	2.50223	-0.152955
		13.7439	2.61771	42.3279			13.7439	1.90453	20.6201			13.7439	1.27688	8.17821			28.847	2.5035	-0.148764
		14.0459	2.62603	41.4096			14.0459	1.91816	20.3278			14.0459	1.27113	7.92624			29.1491	2.5062	-0.132273
		14.348	2.61661	40.2521			14.348	1.94518	20.6139			14.348	1.28699	7.93153			29.4511	2.50929	-0.0866969
		14.65	2.61835	39.3097			14.65	1.95241	20.572			14.65	1.31366	8.37382			29.7532	2.51643	-0.0378034
		14.9521	2.62228	38.3695			14.9521	1.97312	20.6344			14.9521	1.33185	8.57731			30.0552	2.51765	-0.055848
		15.2542	2.61976	37.2972			15.2542	1.97159	20.3865			15.2542	1.34106	8.55289			30.3573	2.5239	-0.0053496
		15.5562	2.62425	36.4388			15.5562	1.99575	20.3267			15.5562	1.35162	8.56086			30.6594	2.52808	0.0400659
		15.8583	2.61463	35.3027			15.8583	2.01644	20.3797			15.8583	1.37098	8.60954			30.9614	2.53071	0.056722
		16.1604	2.621	34.4761			16.1604	2.03017	20.1588			16.1604	1.38477	8.8172			31.2635	2.53525	0.0948753
		16.4624	2.62651	33.3654			16.4624	2.05731	20.5946			16.4624	1.40534	8.85777			31.5656	2.54013	0.180631
		16.7645	2.61922	32.2924			16.7645	2.07282	20.4542			16.7645	1.41693	8.99816			31.8676	2.54544	0.246511
		17.0665	2.62794	31.465			17.0665	2.09137	20.5024			17.0665	1.41942	8.77899			32.1697	2.54974	0.2608
		17.3686	2.61951	30.1203			17.3686	2.11704	20.5926			17.3686	1.45111	8.86645			32.4717	2.55743	0.30188
		17.6707	2.61858	29.2418			17.6707	2.16085	21.018			17.6707	1.46088	8.93779			32.7738	2.55822	0.319238
		17.9727	2.62346	28.243			17.9727	2.18517	21.2814			17.9727	1.48828	9.26196			33.0759	2.5598	0.356474
		18.2748	2.61939	27.14			18.2748	2.22265	21.7665			18.2748	1.50105	9.2417			33.3779	2.56218	0.404463
		18.5769	2.62534	26.0996			18.5769	2.25071	21.9691			18.5769	1.51447	9.34696			33.68	2.57006	0.471293
		18.8789	2.63134	25.3917			18.8789	2.28932	22.2575			18.8789	1.54317	9.31972			33.9821	2.5734	0.529585
		19.181	2.62268	24.0371			19.181	2.32439	22.4842			19.181	1.55912	9.44992			34.2841	2.57542	0.565266
		19.483	2.62797	22.9197			19.483	2.36893	22.9577			19.483	1.5936	9.71339			34.5862	2.57914	0.638936
		19.7851	2.62937	22.0503			19.7851	2.40198	23.1291			19.7851	1.61229	9.65965			34.8882	2.58397	0.744737
		20.0872	2.63474	21.1834			20.0872	2.43602	23.4653			20.0872	1.63178	9.9397			35.1903	2.58333	0.769643
		20.3892	2.63021	19.9817			20.3892	2.48561	23.8112			20.3892	1.66125	10.059			35.4924	2.59031	0.832679
		20.6913	2.62868	19.0344			20.6913	2.51963	23.8599			20.6913	1.68257	9.91414			35.7944	2.59039	0.864869
		20.9934	2.63015	18.321			20.9934	2.54868	23.8385			20.9934	1.71304	10.1083			36.0965	2.5935	0.87717
		21.2954	2.6362	17.5192			21.2954	2.59731	24.2009			21.2954	1.73509	10.2321			36.3986	2.59181	0.820653
		21.5975	2.63263	16.3771			21.5975	2.63838	24.4321			21.5975	1.76396	10.3898			36.7006	2.59192	0.779177
		21.8995	2.63701	15.6382			21.8995	2.67912	24.5436			21.8995	1.78962	10.3654			37.0027	2.59193	0.790486
		22.2016	2.63566	14.7274			22.2016	2.71795	24.7225			22.2016	1.82286	10.5486			37.3047	2.59294	0.780372
		22.5037	2.6443	13.7887			22.5037	2.76199	24.8627			22.5037	1.85041	10.6445			37.6068	2.59589	0.749782
		22.8057	2.64559	12.7798			22.8057	2.79773	24.7393			22.8057	1.88293	10.6932			37.9089	2.59514	0.719769
		23.1078	2.64427	11.9134			23.1078	2.83264	24.7015			23.1078	1.91793	10.7738			38.2109	2.59574	0.695292
		23.4099	2.64402	10.8951			23.4099	2.86868	24.8502			23.4099	1.95948	10.9658			38.513	2.59363	0.655812
		23.7119	2.6461	10.0329			23.7119	2.91031	24.8988			23.7119	1.98984	10.9505			38.8151	2.59395	0.656606
		24.014	2.64487	9.17916			24.014	2.94184	24.7568			24.014	2.0211	11.1084			39.1171	2.59335	0.644645
		24.316	2.64485	8.38549			24.316	2.97348	24.6385			24.316	2.0654	11.3747			39.4192	2.59095	0.618267
		24.6181	2.64556	7.61444			24.6181	3.00325	24.3645			24.6181	2.09847	11.3637			39.7212	2.58849	0.559174
		24.9202	2.64453	6.84582			24.9202	3.02715	23.9413			24.9202	2.13724	11.5146			40.0233	2.59233	0.555946
		25.2222	2.64567	6.15787			25.2222	3.01529	22.2748			25.2222	2.18106	11.7677			40.3254	2.58825	0.551352
		25.5243	2.64535	5.4964			25.5243	2.96662	19.6318			25.5243	2.22023	11.7587			40.6274	2.59525	0.572894
		25.8264	2.64798	4.86306			25.8264	2.91589	17.208			25.8264	2.25901	11.9209			40.9295	2.59593	0.605625
		26.1284	2.64399	4.20321			26.1284	2.89064	15.6768			26.1284	2.29925	12.0271			41.2316	2.59765	0.642464
		26.4305	2.64649	3.72306			26.4305	2.87175	14.6282			26.4305	2.34037	12.2535			41.5336	2.59804	0.622059
		26.7326	2.64501	3.22242			26.7326	2.86712	13.9061			26.7326	2.38413	12.3624			41.8357	2.59929	0.630181
		27.0346	2.6446	2.73043			27.0346	2.86654	13.2798			27.0346	2.42831	12.4466			42.1378	2.59773	0.600952
		27.3367	2.64185	2.28581			27.3367	2.86401	12.7906			27.3367	2.46278	12.5984			42.4398	2.60082	0.631258
		27.6387	2.64719	1.90768			27.6387	2.86358	12.3234			27.6387	2.50762	12.6788			42.7419	2.60031	0.630211
		27.9408	2.64531	1.52655			27.9408	2.87309	11.961			27.9408	2.55064	12.8972			43.0439	2.59973	0.652331
		28.2429	2.64761	1.24269			28.2429	2.87137	11.5712			28.2429	2.58243	12.934			43.346	2.60192	0.664316
		28.5449	2.64494	0.972064			28.5449	2.87431	11.226			28.5449	2.62024	13.0638			43.6481	2.60402	0.651293
		28.847	2.64433	0.753135			28.847	2.87862	10.8934			28.847	2.65968	13.2652			43.9501	2.60575	0.642489
		29.1491	2.64381	0.568172			29.1491	2.88069	10.6624			29.1491	2.70586	13.4691			44.2522	2.60922	0.645413
		29.4511	2.64214	0.428312			29.4511	2.8744	10.3771			29.4511	2.74365	13.5134			44.5543	2.61098	0.660667
		29.7532	2.63743	0.294616			29.7532	2.8762	10.0786			29.7532	2.78266	13.4328			44.8563	2.61071	0.645473
		30.0552	2.64064	0.168718			30.0552	2.88071	9.84573			30.0552	2.81496	13.1892			45.1584	2.60803	0.653234
		30.3573	2.63748	0.137026			30.3573	2.87757	9.63476			30.3573	2.84769	12.9505			45.4604	2.61021	0.674233
		30.6594	2.63419	0.0777047			30.6594	2.87785	9.44721			30.6594	2.86575	12.7114			45.7625	2.61127	0.662951
		30.9614	2.63273	0.0296988			30.9614	2.8766	9.28192			30.9614	2.88598	12.6401			46.0646	2.61288	0.658474
		31.2635	2.63481	0.0303534			31.2635	2.87019	9.08408			31.2635	2.903	12.5719			46.3666	2.61434	0.648474
		31.5656	2.63121	0.0111517			31.5656	2.87529	8.93322			31.5656	2.92311	12.6951			46.6687	2.61422	0.632436
		31.8676	2.63056	0.00704073			31.8676	2.88036	8.88683			31.8676	2.92657	12.4809			46.9708	2.61489	0.639216
		32.1697	2.62883	0.00939578			32.1697	2.86699	8.71241			32.1697	2.93465	12.3955			47.2728	2.61458	0.659704
		32.4717	2.63392	-0.0103099			32.4717	2.86745	8.55377			32.4717	2.94209	12.3805			47.5749	2.61689	0.676834
		32.7738	2.63507	0.0171401			32.7738	2.87449	8.46318			32.7738	2.9568	12.4977			47.8769	2.6169	0.67997
		33.0759	2.63116	-0.0055202			33.0759	2.86406	8.27439			33.0759	2.94145	12.1275			48.179	2.61618	0.660382
		33.3779	2.63197	-0.0019317			33.3779	2.85982	8.12067			33.3779	2.94575	12.036			48.4811	2.61346	0.639926
		33.68	2.63532	0.00736105			33.68	2.86181	7.99869			33.68	2.95793	12.1279			48.7831	2.61046	0.59811
		33.9821	2.628	-0.0019513			33.9821	2.85561	7.87526			33.9821	2.94953	11.9682			49.0852	2.61167	0.581747
		34.2841	2.63206	-0.00041281			34.2841	2.85158	7.74086			34.2841	2.93725	11.7363			49.3873	2.61284	0.534852
		34.5862	2.633	0.0129831			34.5862	2.85331	7.6076			34.5862	2.94035	11.8681			49.6893	2.61028	0.481068
		34.8882	2.6317	0.00994783			34.8882	2.8509	7.47439			34.8882	2.93876	11.826			49.9914	2.6086	0.455175
		35.1903	2.63149	-0.001819			35.1903	2.84365	7.29778			35.1903	2.93086	11.6031			50.2934	2.60793	0.43111
		35.4924	2.63355	0.0247726			35.4924	2.84115	7.17518			35.4924	2.93379	11.6443			50.5955	2.60754	0.383783
		35.7944	2.63364	0.0364456			35.7944	2.83554	7.00771			35.7944	2.93715	11.6044			50.8976	2.60635	0.390643
		36.0965	2.63494	0.0136339			36.0965	2.83256	6.80493			36.0965	2.93673	11.4969			51.1996	2.6086	0.398926
		36.3986	2.62966	0.00360585			36.3986	2.83035	6.63891			36.3986	2.93296	11.3313			51.5017	2.60863	0.38019
		36.7006	2.63153	0.0128587			36.7006	2.82246	6.423			36.7006	2.92948	11.1349			51.8038	2.60953	0.403408
		37.0027	2.63254	0.021688			37.0027	2.82012	6.23341			37.0027	2.92761	10.9043			52.1058	2.6105	0.413113
		37.3047	2.63164	0.00549085			37.3047	2.81642	6.07848			37.3047	2.91291	10.4516			52.4079	2.61044	0.391001
		37.6068	2.63106	-0.0075428			37.6068	2.80847	5.87442			37.6068	2.90122	9.8545			52.7099	2.61065	0.426408
		37.9089	2.63359	-0.016963			37.9089	2.8046	5.66484			37.9089	2.89322	9.35261			53.012	2.61083	0.467507
		38.2109	2.63241	-0.0076777			38.2109	2.79976	5.44331			38.2109	2.89481	9.08923			53.3141	2.61395	0.476829
		38.513	2.63191	-0.0118663			38.513	2.79443	5.24193			38.513	2.88869	8.79193			53.6161	2.61783	0.507577
		38.8151	2.62887	-0.0288831			38.8151	2.78904	5.01546			38.8151	2.88115	8.55358			53.9182	2.61853	0.502999
		39.1171	2.63038	-0.0076354			39.1171	2.77615	4.73688			39.1171	2.87571	8.24623			54.2203	2.6189	0.495099
		39.4192	2.63209	-0.0089953			39.4192	2.77697	4.4707			39.4192	2.86398	7.90559			54.5223	2.61846	0.491336
		39.7212	2.63306	0.0084399			39.7212	2.76404	4.15284			39.7212	2.8508	7.5731			54.8244	2.6186	0.47526
		40.0233	2.62812	-0.0095768			40.0233	2.7548	3.78783			40.0233	2.84029	7.22767			55.1264	2.61976	0.465722
		40.3254	2.63329	-0.0337384			40.3254	2.73908	3.35455			40.3254	2.82829	6.85382			55.4285	2.61842	0.459254
		40.6274	2.63451	0.0031608			40.6274	2.72763	2.91479			40.6274	2.81554	6.46426			55.7306	2.61687	0.450225
		40.9295	2.63243	0.025035			40.9295	2.71563	2.45072			40.9295	2.8055	6.0946			56.0326	2.61416	0.45806
		41.2316	2.63186	0.0298377			41.2316	2.7014	2.00766			41.2316	2.80165	5.82375			56.3347	2.61864	0.47606
		41.5336	2.63256	0.00833895			41.5336	2.69095	1.64045			41.5336	2.79528	5.54126			56.6368	2.62068	0.510049
		41.8357	2.63068	-0.0143281			41.8357	2.67583	1.31397			41.8357	2.79266	5.33912			56.9388	2.6226	0.54241
		42.1378	2.63147	-0.0041253			42.1378	2.66815	1.06546			42.1378	2.79142	5.18319			57.2409	2.62232	0.555801
		42.4398	2.62969	0.0189868			42.4398	2.65965	0.848549			42.4398	2.78746	5.08107			57.543	2.62609	0.547715
		42.7419	2.6345	0.00309336			42.7419	2.6569	0.672556			42.7419	2.7875	5.04532			57.845	2.62382	0.529881
		43.0439	2.63529	0.0150225			43.0439	2.65031	0.505863			43.0439	2.78912	5.05078			58.1471	2.62283	0.528929
		43.346	2.63117	0.00709786			43.346	2.64636	0.388877			43.346	2.78392	5.05062			58.4491	2.62089	0.543236
		43.6481	2.63005	-0.0028504			43.6481	2.64046	0.291182			43.6481	2.78418	5.0447			58.7512	2.6216	0.544596
		43.9501	2.63442	0.0184382			43.9501	2.6412	0.219121			43.9501	2.78523	5.07475			59.0533	2.6173	0.541528
		44.2522	2.63145	0.0307505			44.2522	2.63606	0.131561			44.2522	2.77847	5.06724			59.3553	2.61936	0.504452
		44.5543	2.63291	0.0357094			44.5543	2.63401	0.0753827			44.5543	2.78261	5.11092			59.6574	2.62241	0.480553
		44.8563	2.63084	0.00382768			44.8563	2.63247	0.0629816			44.8563	2.78687	5.1606			59.9595	2.62431	0.477578
		45.1584	2.6313	-0.0342619			45.1584	2.63421	0.0494399			45.1584	2.77908	5.17578			60.2615	2.61996	0.433635
		45.4604	2.63303	-0.0161			45.4604	2.63534	0.0497187			45.4604	2.78017	5.2043			60.5636	2.61927	0.425042
		45.7625	2.63249	-0.0104384			45.7625	2.63349	0.0203849			45.7625	2.78785	5.22033			60.8656	2.61929	0.434248
		46.0646	2.63051	-0.00049304			46.0646	2.63088	0.0127842			46.0646	2.78372	5.21682			61.1677	2.6206	0.440955
		46.3666	2.63418	0.00369033			46.3666	2.63469	0.0116305			46.3666	2.78221	5.2454			61.4698	2.61856	0.460564
		46.6687	2.63045	0.00306289			46.6687	2.63009	0.00392004			46.6687	2.78603	5.26029			61.7718	2.61758	0.433678
		46.9708	2.63019	0.0114466			46.9708	2.6292	0.00447624			46.9708	2.78658	5.28958			62.0739	2.62009	0.405842
		47.2728	2.63052	0.0157764			47.2728	2.63063	-0.0016443			47.2728	2.78578	5.31204			62.376	2.62103	0.397609
		47.5749	2.63369	0.00742601			47.5749	2.63365	0.0140639			47.5749	2.78588	5.33911			62.678	2.61977	0.402768
		47.8769	2.63368	0.00563186			47.8769	2.63326	0.000346457			47.8769	2.79049	5.36616			62.9801	2.61892	0.425689
		48.179	2.63249	-0.0025839			48.179	2.6332	0.00547649			48.179	2.79087	5.37119			63.2821	2.61601	0.397373
		48.4811	2.63033	0.00464138			48.4811	2.63148	0.0218493			48.4811	2.78647	5.39506			63.5842	2.61529	0.391168
		48.7831	2.63323	-0.0098462			48.7831	2.63355	-0.00086373			48.7831	2.79211	5.44845			63.8863	2.61469	0.359417
		49.0852	2.6306	-0.0098801			49.0852	2.63166	0.0101005			49.0852	2.7955	5.48211			64.1883	2.6135	0.331985
		49.3873	2.63058	0.0062742			49.3873	2.63016	0.00518328			49.3873	2.7899	5.4781			64.4904	2.61411	0.290443
		49.6893	2.63171	0.00800036			49.6893	2.63059	-0.0091888			49.6893	2.79435	5.50959			64.7925	2.61486	0.303248
		49.9914	2.63351	0.00583219			49.9914	2.63312	-0.0041821			49.9914	2.79708	5.57492			65.0945	2.61282	0.324731
		50.2934	2.63053	0.00899802			50.2934	2.63016	0.00815994			50.2934	2.79349	5.58855			65.3966	2.61041	0.335941
		50.5955	2.63378	0.0186571			50.5955	2.63289	0.001457			50.5955	2.7972	5.60893			65.6986	2.6158	0.352908
		50.8976	2.63346	0.012148			50.8976	2.63352	-0.0107756			50.8976	2.80035	5.65469			66.0007	2.62193	0.376733
		51.1996	2.63286	0.00245481			51.1996	2.63231	-0.004861			51.1996	2.80042	5.69473			66.3028	2.62405	0.35286
		51.5017	2.63084	0.000633089			51.5017	2.63186	0.0225792			51.5017	2.79955	5.71328			66.6048	2.62202	0.322332
		51.8038	2.63089	-0.0010168			51.8038	2.63141	-0.00033788			51.8038	2.80245	5.74712			66.9069	2.62289	0.312651
		52.1058	2.63121	0.00910743			52.1058	2.63031	-0.0095657			52.1058	2.80366	5.77961			67.209	2.62303	0.309863
		52.4079	2.63284	0.00520153			52.4079	2.63239	-0.0174076			52.4079	2.80056	5.82054			67.511	2.62506	0.333171
		52.7099	2.63071	0.0083773			52.7099	2.63052	0.000737153			52.7099	2.80636	5.85076			67.8131	2.62428	0.319019
		53.012	2.63398	0.00779566			53.012	2.63484	0.0283472			53.012	2.81331	5.94149			68.1151	2.62616	0.31202
		53.3141	2.63294	0.00054963			53.3141	2.63256	-0.008042			53.3141	2.80575	6.00876			68.4172	2.62601	0.328027
		53.6161	2.63213	0.00459916			53.6161	2.63201	0.00273936			53.6161	2.81217	6.07269			68.7193	2.62614	0.33029
		53.9182	2.63013	0.00476097			53.9182	2.62993	0.010347			53.9182	2.81719	6.1372			69.0213	2.62295	0.315454
		54.2203	2.63191	-0.0021348			54.2203	2.63329	0.0199913			54.2203	2.81257	6.19418			69.3234	2.62663	0.309395
		54.5223	2.63145	0.0121024			54.5223	2.63149	-0.00013748			54.5223	2.82119	6.26677			69.6255	2.627	0.318313
		54.8244	2.6318	-0.0017814			54.8244	2.63196	0.00495504			54.8244	2.82201	6.31317			69.9275	2.62478	0.315367
		55.1264	2.6301	-0.0096006			55.1264	2.62983	0.00101207			55.1264	2.81666	6.32802			70.2296	2.61857	0.295202
		55.4285	2.63282	0.00816141			55.4285	2.63307	0.0149213			55.4285	2.82599	6.38094			70.5316	2.61621	0.292988
		55.7306	2.63371	0.0112542			55.7306	2.63407	0.00838007			55.7306	2.82575	6.45728			70.8337	2.61477	0.299434
		56.0326	2.63271	-0.0013281			56.0326	2.63401	0.0227279			56.0326	2.82442	6.51439			71.1358	2.61839	0.282741
		56.3347	2.62952	0.00530407			56.3347	2.62946	0.0198833			56.3347	2.83329	6.57382			71.4378	2.61814	0.28922
		56.6368	2.63293	0.00275626			56.6368	2.63331	0.0288693			56.6368	2.8324	6.60097			71.7399	2.62327	0.29666
		56.9388	2.63225	0.00554949			56.9388	2.6334	0.0331783			56.9388	2.82726	6.61954			72.042	2.62399	0.304053
		57.2409	2.63014	0.00289707			57.2409	2.63128	0.0114554			57.2409	2.83199	6.66499			72.344	2.62518	0.316997
		57.543	2.63031	0.00696816			57.543	2.6293	-0.0159963			57.543	2.83516	6.69576			72.6461	2.62696	0.333885
		57.845	2.63439	0.000139695			57.845	2.63314	-0.010808			57.845	2.83345	6.72935			72.9481	2.62583	0.333075
		58.1471	2.63373	0.00133289			58.1471	2.63427	-0.0019804			58.1471	2.83271	6.74218			73.2502	2.62238	0.326519
		58.4491	2.63238	-0.0047828			58.4491	2.63263	-0.003337			58.4491	2.83712	6.76126			73.5523	2.6245	0.320181
		58.7512	2.62911	-0.0016672			58.7512	2.62875	-0.0017263			58.7512	2.83501	6.76521			73.8543	2.62684	0.311429
		59.0533	2.63355	0.0164936			59.0533	2.63426	0.0202278			59.0533	2.83306	6.76121			74.1564	2.62446	0.325541
		59.3553	2.63225	0.0120797			59.3553	2.63228	0.0165998			59.3553	2.83757	6.76869			74.4585	2.62458	0.354405
		59.6574	2.63126	0.0104967			59.6574	2.63041	0.00960263			59.6574	2.83598	6.77092			74.7605	2.62126	0.329629
		59.9595	2.62977	0.0124322			59.9595	2.62944	-0.0075984			59.9595	2.83536	6.79186			75.0626	2.61996	0.318427
		60.2615	2.63347	-0.0013369			60.2615	2.63386	0.00365428			60.2615	2.83848	6.77359			75.3647	2.61969	0.306554
		60.5636	2.63277	0.017371			60.5636	2.63271	0.0131704			60.5636	2.8319	6.75471			75.6667	2.62087	0.306937
		60.8656	2.63275	0.00601295			60.8656	2.63285	0.00350321			60.8656	2.83334	6.76197			75.9688	2.61673	0.296902
		61.1677	2.63188	0.00295496			61.1677	2.63159	0.000851986			61.1677	2.84054	6.77972			76.2708	2.61652	0.309112
		61.4698	2.63234	0.00626729			61.4698	2.63244	-0.008102			61.4698	2.83251	6.75315			76.5729	2.61709	0.298603
		61.7718	2.63184	0.0127854			61.7718	2.63113	-0.0067302			61.7718	2.83361	6.76689			76.875	2.61929	0.30706
		62.0739	2.63144	0.00311196			62.0739	2.63158	0.011288			62.0739	2.83765	6.7393			77.177	2.61972	0.307095
		62.376	2.62947	0.00864191			62.376	2.62932	-0.0008118			62.376	2.83099	6.67368			77.4791	2.62529	0.321661
		62.678	2.63431	0.00113044			62.678	2.63436	0.00458811			62.678	2.83213	6.6329			77.7812	2.63082	0.32259
		62.9801	2.63265	-0.0017791			62.9801	2.63309	0.00615555			62.9801	2.82871	6.58894			78.0832	2.63048	0.329104
		63.2821	2.63198	-0.0029192			63.2821	2.63212	-0.0013404			63.2821	2.8291	6.56614			78.3853	2.62806	0.314902
		63.5842	2.63085	-0.0076145			63.5842	2.6317	0.00605035			63.5842	2.8336	6.53622			78.6873	2.62637	0.291452
		63.8863	2.6332	0.00322988			63.8863	2.6332	0.00660819			63.8863	2.82323	6.47758			78.9894	2.62654	0.293237
		64.1883	2.63128	0.00519262			64.1883	2.63162	0.00904587			64.1883	2.82608	6.42458			79.2915	2.62656	0.287647
		64.4904	2.63243	0.018105			64.4904	2.63142	-9.4128e-05			64.4904	2.82707	6.35083			79.5935	2.62514	0.280111
		64.7925	2.63082	0.0126953			64.7925	2.63014	0.00191862			64.7925	2.81633	6.23028			79.8956	2.62425	0.297213
		65.0945	2.63284	0.000795652			65.0945	2.63423	0.0128046			65.0945	2.81825	6.17543			80.1977	2.62225	0.280204
		65.3966	2.63149	-0.0041013			65.3966	2.63194	0.00519365			65.3966	2.81339	6.04122			80.4997	2.61831	0.267118
		65.6986	2.63231	0.0158561			65.6986	2.63239	0.0155298			65.6986	2.81436	5.99076			80.8018	2.61553	0.288211
		66.0007	2.63365	0.0349311			66.0007	2.63181	0.0031395			66.0007	2.81156	5.87054			81.1038	2.61103	0.267883
		66.3028	2.63497	0.0101346			66.3028	2.63424	0.00829879			66.3028	2.80454	5.79322			81.4059	2.60937	0.243696
		66.6048	2.63034	0.0179873			66.6048	2.6293	-0.0048632			66.6048	2.80376	5.62657			81.708	2.60935	0.253607
		66.9069	2.63094	0.00117823			66.9069	2.63111	-0.0016612			66.9069	2.80097	5.49699			82.01	2.60979	0.246719
		67.209	2.63135	-0.0078479			67.209	2.63207	0.00122373			67.209	2.79596	5.35857			82.3121	2.60872	0.241621
		67.511	2.63121	0.0016259			67.511	2.63155	0.00600546			67.511	2.78772	5.1533			82.6142	2.60936	0.235903
		67.8131	2.632	0.0110768			67.8131	2.63116	0.00136383			67.8131	2.7795	4.85778			82.9162	2.60931	0.226202
		68.1151	2.63404	0.0134813			68.1151	2.63396	4.60272e-05			68.1151	2.75579	4.16052			83.2183	2.60946	0.227317
		68.4172	2.63235	0.00879649			68.4172	2.6321	-0.0067818			68.4172	2.73971	3.48589			83.5203	2.60897	0.22188
		68.7193	2.63309	-0.0051644			68.7193	2.63284	-0.0152265			68.7193	2.70873	2.63275			83.8224	2.60909	0.209623
		69.0213	2.62928	-0.0089696			69.0213	2.62909	-0.010573			69.0213	2.69132	2.07085			84.1245	2.6091	0.200395
		69.3234	2.63094	-0.0181045			69.3234	2.63132	-0.00985			69.3234	2.67015	1.33668			84.4265	2.60917	0.205648
		69.6255	2.63235	-0.0061494			69.6255	2.63264	-0.0055572			69.6255	2.64455	0.46048			84.7286	2.60827	0.204123
		69.9275	2.63142	0.00216621			69.9275	2.63158	0.00966831			69.9275	2.63661	0.158053			85.0307	2.60623	0.203412
		70.2296	2.63037	0.0153199			70.2296	2.62987	0.00698691			70.2296	2.63178	0.0793621			85.3327	2.6049	0.195514
		70.5316	2.63455	0.0185211			70.5316	2.63413	0.0184814			70.5316	2.63503	0.0643038			85.6348	2.60476	0.199199
		70.8337	2.63251	-0.002273			70.8337	2.63222	0.00997174			70.8337	2.63408	0.0541346			85.9368	2.60322	0.19178
		71.1358	2.63255	-0.0087659			71.1358	2.63354	0.0165317			71.1358	2.63455	0.0400282			86.2389	2.60255	0.187416
		71.4378	2.63053	-0.0107331			71.4378	2.63216	0.0318161			71.4378	2.63202	0.02828			86.541	2.60023	0.177074
		71.7399	2.63151	0.00264371			71.7399	2.63105	0.00831709			71.7399	2.63176	0.0171319			86.843	2.5988	0.170987
		72.042	2.63142	-0.00060122			72.042	2.63203	0.0126661			72.042	2.63171	0.0119813			87.1451	2.59882	0.172147
		72.344	2.6329	-0.0051731			72.344	2.63283	0.00428221			72.344	2.6324	0.0120615			87.4472	2.60042	0.168989
		72.6461	2.62803	-0.0098189			72.6461	2.62906	0.00129768			72.6461	2.62939	0.00507622			87.7492	2.60032	0.165359
		72.9481	2.63368	-0.002004			72.9481	2.63354	0.0041958			72.9481	2.63403	0.00757942			88.0513	2.6004	0.164675
		73.2502	2.6343	0.00195044			73.2502	2.63503	0.0202898			73.2502	2.63505	0.00914145			88.3533	2.6028	0.17838
		73.5523	2.63172	0.0108822			73.5523	2.63179	0.00156121			73.5523	2.63111	0.00662946			88.6554	2.60479	0.178534
		73.8543	2.63068	0.0057439			73.8543	2.63083	6.71971e-05			73.8543	2.62996	9.92624e-05			88.9575	2.60531	0.171774
		74.1564	2.63311	0.0111491			74.1564	2.63258	0.00462578			74.1564	2.63297	-0.0102457			89.2595	2.60382	0.155469
		74.4585	2.63155	0.0140374			74.4585	2.63087	-0.0158268			74.4585	2.63131	-0.0064607			89.5616	2.60261	0.15095
		74.7605	2.63163	0.00271897			74.7605	2.63125	-0.0127679			74.7605	2.63196	0.00369411			89.8637	2.60317	0.164932
		75.0626	2.62843	-0.0110225			75.0626	2.62932	0.0144718			75.0626	2.62851	0.00135724			90.1657	2.60302	0.151053
		75.3647	2.63247	-0.0059728			75.3647	2.633	0.0103475			75.3647	2.63312	-0.0014151			90.4678	2.60188	0.158664
		75.6667	2.63358	0.00686518			75.6667	2.634	0.0124891			75.6667	2.63327	0.00486585			90.7699	2.60326	0.155925
		75.9688	2.63222	0.0139725			75.9688	2.63212	0.00232523			75.9688	2.63111	0.000534775			91.0719	2.60566	0.157061
		76.2708	2.63211	0.0141116			76.2708	2.63122	0.00499504			76.2708	2.63137	-0.0049179			91.374	2.60522	0.143994
		76.5729	2.6338	0.00203148			76.5729	2.63324	-0.002005			76.5729	2.63406	0.00103669			91.676	2.60398	0.14061
		76.875	2.63005	0.00495306			76.875	2.63063	0.0191653			76.875	2.62967	-0.0099701			91.9781	2.60425	0.159469
		77.177	2.63062	0.00787478			77.177	2.63148	0.0239268			77.177	2.63103	0.0122434			92.2802	2.60265	0.162056
		77.4791	2.63165	0.00523143			77.4791	2.63159	0.00422827			77.4791	2.63103	0.0041			92.5822	2.60232	0.165524
		77.7812	2.63223	-0.0058487			77.7812	2.63256	-0.0020731			77.7812	2.63329	0.0159038			92.8843	2.60004	0.155759
		78.0832	2.63279	0.0150516			78.0832	2.63279	0.0046551			78.0832	2.63385	0.0234534			93.1864	2.60268	0.154768
		78.3853	2.63382	0.0253006			78.3853	2.6333	0.0101288			78.3853	2.63307	0.00639134			93.4884	2.60399	0.151444
		78.6873	2.63075	0.0105424			78.6873	2.6302	0.00204655			78.6873	2.63022	0.00976689			93.7905	2.60293	0.145404
		78.9894	2.63363	0.00801514			78.9894	2.63389	0.0019208			78.9894	2.63329	-0.0056515			94.0925	2.60253	0.126873
		79.2915	2.63174	0.0116454			79.2915	2.6306	-0.0087068			79.2915	2.63184	0.00604114			94.3946	2.60298	0.13862
		79.5935	2.63122	0.018709			79.5935	2.63088	0.0145685			79.5935	2.63092	0.00703064			94.6967	2.60253	0.154806
		79.8956	2.63148	-0.0032175			79.8956	2.63267	0.0260937			79.8956	2.63135	0.0125089			94.9987	2.6043	0.147354
		80.1977	2.63195	0.00265475			80.1977	2.63171	0.00167929			80.1977	2.63281	0.030259			95.3008	2.60476	0.143869
		80.4997	2.63192	0.0154697			80.4997	2.63131	-0.0020553			80.4997	2.63243	0.0298842			95.6029	2.60433	0.134149
		80.8018	2.63379	0.0136416			80.8018	2.63346	0.00387365			80.8018	2.6343	0.0233854			95.9049	2.60358	0.123222
		81.1038	2.63219	0.016042			81.1038	2.6318	0.00295623			81.1038	2.6319	0.0112476			96.207	2.6034	0.118367
		81.4059	2.63354	-0.00046553			81.4059	2.63357	-0.0034311			81.4059	2.63359	0.0007999			96.509	2.60587	0.14805
		81.708	2.63072	-0.0125183			81.708	2.63135	-0.0041365			81.708	2.6314	0.00278829			96.8111	2.60801	0.15086
		82.01	2.6294	-0.0073202			82.01	2.62978	-0.0042281			82.01	2.63031	0.00933351			97.1132	2.60808	0.133616
		82.3121	2.63135	-0.0023483			82.3121	2.63099	-0.0050908			82.3121	2.63151	0.00243077			97.4152	2.6074	0.135444
		82.6142	2.63324	0.00580765			82.6142	2.63385	0.00882283			82.6142	2.6334	0.00609404			97.7173	2.60635	0.141673
		82.9162	2.63021	-0.0113179			82.9162	2.63101	0.00031464			82.9162	2.63057	0.00746733			98.0194	2.60645	0.141273
		83.2183	2.63204	-0.0134313			83.2183	2.63284	0.00625099			83.2183	2.63193	-0.0123398			98.3214	2.60711	0.143303
		83.5203	2.63335	-0.0017886			83.5203	2.63246	-0.0118303			83.5203	2.63317	-0.0031976			98.6235	2.60818	0.132917
		83.8224	2.63193	-0.0022908			83.8224	2.6318	-0.0109238			83.8224	2.63182	-0.0055522			98.9255	2.60675	0.133108
		84.1245	2.63081	0.00511164			84.1245	2.63087	0.00548497			84.1245	2.63106	0.00268639			99.2276	2.60867	0.144819
		84.4265	2.63268	0.0168326			84.4265	2.63204	-0.0013475			84.4265	2.63158	-0.0018665			99.5297	2.60754	0.132808
		84.7286	2.63121	0.00357385			84.7286	2.63174	0.0120125			84.7286	2.63227	0.00541872			99.8317	2.60692	0.133615
		85.0307	2.6321	0.00583161			85.0307	2.63273	0.00811114			85.0307	2.63265	0.00221236			100.134	2.60776	0.129928
		85.3327	2.63036	0.00653304			85.3327	2.62946	-0.0091654			85.3327	2.6297	-0.0066478			100.436	2.60706	0.126446
		85.6348	2.63292	-0.00078443			85.6348	2.63242	-0.0094918			85.6348	2.63292	0.000313187			100.738	2.60718	0.118588
		85.9368	2.6346	0.0113127			85.9368	2.63362	-0.0027269			85.9368	2.63456	0.00661454			101.04	2.61018	0.117774
		86.2389	2.63222	0.0105302			86.2389	2.63261	0.00420724			86.2389	2.63237	0.0175488			101.342	2.61176	0.137606
		86.541	2.63091	0.00963259			86.541	2.63038	-0.0083986			86.541	2.6318	0.025913			101.644	2.60941	0.125026
		86.843	2.63296	0.0126749			86.843	2.63237	-0.0040272			86.843	2.63249	0.00822908			101.946	2.6074	0.12008
		87.1451	2.63132	0.0130664			87.1451	2.63055	-0.0011545			87.1451	2.63036	0.00537793			102.248	2.60771	0.118254
		87.4472	2.6315	0.00212977			87.4472	2.63155	-0.0102712			87.4472	2.63142	-0.0035096			102.55	2.6093	0.123335
		87.7492	2.63145	0.00773758			87.7492	2.63021	-0.0140119			87.7492	2.63098	-0.00063628			102.852	2.61162	0.136437
		88.0513	2.63233	0.0122607			88.0513	2.63144	-0.0086105			88.0513	2.63216	0.0029189			103.154	2.60978	0.13226
		88.3533	2.63426	0.0195841			88.3533	2.63316	-0.0044966			88.3533	2.634	0.00920665			103.457	2.60927	0.132293
		88.6554	2.6337	0.0112947			88.6554	2.63349	0.00507983			88.6554	2.63304	0.0110743			103.758	2.60842	0.116737
		88.9575	2.6292	-0.0020874			88.9575	2.62999	-0.0016197			88.9575	2.6296	-0.0068318			104.061	2.60916	0.115045
		89.2595	2.63236	0.00413926			89.2595	2.63258	-0.0019729			89.2595	2.63239	0.00468086			104.363	2.60976	0.124196
		89.5616	2.63277	-0.0013888			89.5616	2.63252	0.00583345			89.5616	2.63249	0.00448778			104.665	2.60971	0.126907
		89.8637	2.63029	-0.0091852			89.8637	2.63156	0.013595			89.8637	2.63064	-0.003165			104.967	2.60966	0.12969
		90.1657	2.63163	0.00608715			90.1657	2.63056	0.00552844			90.1657	2.63097	0.00256198			105.269	2.60938	0.128846
		90.4678	2.63245	0.00294287			90.4678	2.63207	-0.0002931			90.4678	2.63272	0.0121703			105.571	2.60722	0.119984
		90.7699	2.63332	0.00516553			90.7699	2.63337	0.00594543			90.7699	2.6335	0.0145394			105.873	2.60763	0.111465
		91.0719	2.63374	0.00608838			91.0719	2.63353	0.0131812			91.0719	2.63333	0.00371571			106.175	2.60817	0.116207
		91.374	2.63073	0.0116559			91.374	2.63083	0.0137073			91.374	2.63016	0.00369245			106.477	2.60804	0.129281
		91.676	2.63191	-0.0063771			91.676	2.63367	0.0174699			91.676	2.63338	0.0165189			106.779	2.60875	0.122442
		91.9781	2.63231	-0.0042088			91.9781	2.6335	0.0238493			91.9781	2.63371	0.0240125			107.081	2.60807	0.117973
		92.2802	2.62999	0.00487746			92.2802	2.63001	0.0122772			92.2802	2.6292	0.00110314			107.383	2.60929	0.12133
		92.5822	2.63128	0.0110685			92.5822	2.63097	0.00764337			92.5822	2.63056	-0.0037881			107.685	2.60881	0.11808
		92.8843	2.63363	0.00456184			92.8843	2.6334	0.00457711			92.8843	2.63362	-0.0106786			107.987	2.60825	0.109864
		93.1864	2.63214	-0.0088677			93.1864	2.63278	0.0142314			93.1864	2.6317	-0.0195844			108.29	2.60933	0.109268
		93.4884	2.63298	0.00718023			93.4884	2.63297	0.0166974			93.4884	2.63188	-0.0125441			108.592	2.60958	0.120792
		93.7905	2.63138	-0.0023383			93.7905	2.6321	0.0111312			93.7905	2.63225	0.0139971			108.894	2.60819	0.119719
		94.0925	2.63246	0.00433539			94.0925	2.63255	0.00965657			94.0925	2.63262	0.0138909			109.196	2.60983	0.120431
		94.3946	2.63211	0.00977472			94.3946	2.63214	0.00233855			94.3946	2.63239	0.00685675			109.498	2.60915	0.108616
		94.6967	2.63127	0.00542522			94.6967	2.63144	0.000538155			94.6967	2.63131	0.00626972			109.8	2.611	0.112464
		94.9987	2.63058	0.00623372			94.9987	2.63006	-0.00069202			94.9987	2.63037	0.00129381			110.102	2.61304	0.115571
		95.3008	2.63285	0.00944884			95.3008	2.6329	0.00878589			95.3008	2.63254	-0.0063253			110.404	2.61407	0.112117
		95.6029	2.63218	0.00576666			95.6029	2.63144	-0.002237			95.6029	2.63254	0.00622166			110.706	2.61349	0.107343
		95.9049	2.63168	0.000774628			95.9049	2.63306	0.0159745			95.9049	2.63244	0.00577564			111.008	2.61196	0.101679
		96.207	2.63334	0.00848083			96.207	2.63258	-0.00017582			96.207	2.63296	0.0107519			111.31	2.60934	0.105051
		96.509	2.63204	-0.0050712			96.509	2.63209	0.0099741			96.509	2.63254	0.0134397			111.612	2.61068	0.116811
		96.8111	2.63099	-0.00773			96.8111	2.63218	0.0206658			96.8111	2.63128	0.0132954			111.914	2.61179	0.118335
		97.1132	2.63141	-0.0021699			97.1132	2.63157	0.00369688			97.1132	2.63199	0.0162613			112.216	2.61183	0.122055
		97.4152	2.62978	-0.0020421			97.4152	2.63037	0.00130284			97.4152	2.63001	0.00124751			112.518	2.61134	0.112347
		97.7173	2.63281	0.00574198			97.7173	2.63278	0.0022066			97.7173	2.63256	-0.0106046			112.82	2.61039	0.114896
		98.0194	2.63297	0.00438466			98.0194	2.63287	0.00240992			98.0194	2.63292	-0.0031004			113.123	2.61046	0.125058
		98.3214	2.63156	0.0115827			98.3214	2.63016	-0.0166601			98.3214	2.63038	-0.0129903			113.425	2.61009	0.115341
		98.6235	2.63383	0.0164461			98.6235	2.63238	-0.0164529			98.6235	2.63245	-0.0091228			113.727	2.60991	0.116112
		98.9255	2.63281	0.00839252			98.9255	2.63275	-0.0092624			98.9255	2.63329	-0.00075172			114.029	2.61052	0.13148
		99.2276	2.63047	0.00842783			99.2276	2.63009	-0.0056366			99.2276	2.62994	-0.0086868			114.331	2.61026	0.12773
		99.5297	2.63183	0.00818268			99.5297	2.6316	0.00380871			99.5297	2.63105	-0.0133825			114.633	2.60998	0.110325
		99.8317	2.63246	0.00122745			99.8317	2.63291	0.0126932			99.8317	2.63166	-0.0043725			114.935	2.6105	0.101925
		100.134	2.63092	-0.0012869			100.134	2.63173	0.0126875			100.134	2.63135	-0.00066265			115.237	2.61248	0.117878
		100.436	2.63053	-0.0043761			100.436	2.63104	0.00822042			100.436	2.63142	0.0118818			115.539	2.61278	0.114967
		100.738	2.6321	-8.7831e-05			100.738	2.63234	0.00563487			100.738	2.63238	0.0165355			115.841	2.60932	0.119268
		101.04	2.63364	0.00354902			101.04	2.63337	0.00572976			101.04	2.63309	0.0053651			116.143	2.60809	0.120575
		101.342	2.63312	-0.0017306			101.342	2.63338	-0.00087444			101.342	2.63353	0.00789116			116.445	2.60899	0.10378
		101.644	2.63027	0.00534088			101.644	2.63062	0.00712929			101.644	2.63088	0.0130567			116.747	2.61187	0.116454
		101.946	2.6315	0.0102488			101.946	2.63112	0.00403249			101.946	2.63173	0.00816764			117.049	2.61198	0.119301
		102.248	2.63284	0.00497136			102.248	2.63267	0.00407602			102.248	2.63306	0.00912612			117.351	2.61048	0.11698
		102.55	2.63089	0.00931451			102.55	2.63136	0.0131389			102.55	2.6309	0.01438			117.653	2.60898	0.129907
		102.852	2.63173	0.024542			102.852	2.63177	0.0128509			102.852	2.63157	0.0120761			117.956	2.60738	0.122631
		103.154	2.63387	0.017938			103.154	2.63279	-0.0087174			103.154	2.63315	-0.0029447			118.258	2.60765	0.118896
		103.457	2.63293	0.0133823			103.457	2.63241	-0.0032194			103.457	2.63306	0.0149409			118.56	2.6117	0.113595
		103.758	2.63257	0.00635544			103.758	2.63285	0.00989819			103.758	2.6326	0.0179022			118.862	2.61743	0.126062
		104.061	2.6312	0.00179932			104.061	2.63119	0.00102724			104.061	2.6312	0.00904016			119.164	2.61916	0.126052
		104.363	2.6313	0.00602981			104.363	2.63128	0.00565432			104.363	2.6308	-0.0136959			119.466	2.61686	0.122608
		104.665	2.63352	0.00679822			104.665	2.63304	0.00443666			104.665	2.63298	-0.0187536			119.768	2.61535	0.132293
		104.967	2.63177	-0.00019587			104.967	2.63236	0.0198783			104.967	2.63118	-0.0028348			120.07	2.61342	0.135171
		105.269	2.62911	-0.0096642			105.269	2.62988	0.00970849			105.269	2.62941	-0.0091626			120.372	2.61051	0.122134
		105.571	2.63225	-0.0059397			105.571	2.63257	0.00142324			105.571	2.63263	-0.0044098			120.674	2.60835	0.111608
		105.873	2.63445	0.0152012			105.873	2.63394	0.00630497			105.873	2.63411	0.0139568			120.976	2.6095	0.126017
		106.175	2.63276	0.00909036			106.175	2.63291	0.0126821			106.175	2.63265	0.0143479			121.278	2.61114	0.127109
		106.477	2.63206	0.00812573			106.477	2.63216	0.00900525			106.477	2.63301	0.0269562			121.58	2.61172	0.118048
		106.779	2.63205	0.00388846			106.779	2.63169	0.000850093			106.779	2.63186	0.00737258			121.882	2.61242	0.103696
		107.081	2.63154	0.00474426			107.081	2.63234	0.00425886			107.081	2.63108	-0.0110546			122.184	2.61234	0.0975747
		107.383	2.63176	0.0136696			107.383	2.63156	0.00752319			107.383	2.63134	0.000975126			122.486	2.61331	0.1073
		107.685	2.63094	0.0156915			107.685	2.63023	0.000928676			107.685	2.63022	-0.00035768			122.788	2.61333	0.100574
		107.987	2.63281	0.00373936			107.987	2.63284	0.00407295			107.987	2.63315	0.00111662			123.091	2.61251	0.090051
		108.29	2.63459	0.0121712			108.29	2.63399	0.00999908			108.29	2.63402	0.00227756			123.393	2.61266	0.0980339
		108.592	2.6302	-0.00032861			108.592	2.63093	0.00817057			108.592	2.63001	-0.0055904			123.695	2.61504	0.0996691
		108.894	2.63193	0.00652398			108.894	2.63233	0.00955118			108.894	2.63218	0.000846183			123.997	2.61502	0.082885
		109.196	2.63332	0.0140367			109.196	2.63268	-0.001729			109.196	2.63357	0.00658178			124.299	2.61451	0.100739
		109.498	2.63156	0.00421877			109.498	2.63192	0.0043729			109.498	2.63138	0.00957773			124.601	2.61448	0.0922156
		109.8	2.63175	0.0104281			109.8	2.63147	0.00772654			109.8	2.63185	0.0178269			124.903	2.61485	0.0829034
		110.102	2.63219	0.019354			110.102	2.63193	0.00722882			110.102	2.63139	0.00948149			125.205	2.61433	0.0781551
		110.404	2.63117	0.0114311			110.404	2.63191	0.00653555			110.404	2.63151	0.0013525			125.507	2.61539	0.0754226
		110.706	2.63342	0.00968717			110.706	2.63309	-0.0021806			110.706	2.6335	0.00408661			125.809	2.61551	0.0672659
		111.008	2.63257	0.00444329			111.008	2.63162	-0.0078976			111.008	2.63216	-0.00044195			126.111	2.61569	0.0615841
		111.31	2.63263	0.00458352			111.31	2.63246	0.000761073			111.31	2.63271	0.00547757			126.413	2.61418	0.0688795
		111.612	2.63298	0.010333			111.612	2.63255	0.0058944			111.612	2.63279	-0.00078422			126.715	2.61235	0.0788381
		111.914	2.63141	0.00125951			111.914	2.63245	0.0224053			111.914	2.63098	-0.0031885			127.017	2.61159	0.0585409
		112.216	2.62996	-0.0098433			112.216	2.63091	0.0117216			112.216	2.63081	0.00166785			127.319	2.61309	0.0593923
		112.518	2.63135	-0.0111277			112.518	2.63111	-0.0157661			112.518	2.63151	-0.0085953			127.621	2.61127	0.0571451
		112.82	2.63116	-0.013795			112.82	2.63151	-0.0055576			112.82	2.63176	-0.00011586			127.924	2.61217	0.0541997
		113.123	2.63227	-0.0079464			113.123	2.63218	-0.0064142			113.123	2.63185	-0.0045903			128.226	2.61227	0.0456336
		113.425	2.63228	-0.0013758			113.425	2.63198	-0.0023176			113.425	2.63342	0.0164844			128.528	2.61204	0.0528214
		113.727	2.63156	-0.0018392			113.727	2.63173	0.00309263			113.727	2.63207	0.0159862			128.83	2.61083	0.049903
		114.029	2.63307	0.0014345			114.029	2.63269	-0.0016139			114.029	2.63311	0.0147832			129.132	2.6106	0.0542777
		114.331	2.63233	0.00547526			114.331	2.63209	0.00718066			114.331	2.63218	0.00856325			129.434	2.61125	0.0505459
		114.633	2.63036	0.00714535			114.633	2.63081	0.0142785			114.633	2.63035	0.00576761			129.736	2.61204	0.0514621
		114.935	2.63256	0.00849712			114.935	2.63248	0.00666515			114.935	2.63218	-0.0059186			130.038	2.61148	0.0499665
		115.237	2.63179	0.00274531			115.237	2.6325	0.00999856			115.237	2.63196	0.00455561			130.34	2.61186	0.0539771
		115.539	2.63075	0.00213546			115.539	2.63047	-0.0002359			115.539	2.63071	0.00697478			130.642	2.61114	0.0537926
		115.841	2.63263	0.00468772			115.841	2.63227	0.00297811			115.841	2.63234	0.00676602			130.944	2.61205	0.0532204
		116.143	2.63317	-0.0037838			116.143	2.63359	0.00983928			116.143	2.63379	0.000297927			131.246	2.61307	0.0431998
		116.445	2.63202	-0.003009			116.445	2.63283	0.00744366			116.445	2.63245	-0.00014926			131.548	2.6128	0.0525042
		116.747	2.63199	0.0157266			116.747	2.63225	0.0220446			116.747	2.63128	0.000637964			131.85	2.61145	0.0558468
		117.049	2.63076	0.00828588			117.049	2.63153	0.0159951			117.049	2.63151	0.00844842			132.152	2.61145	0.0423169
		117.351	2.63257	0.00990128			117.351	2.63206	0.00710432			117.351	2.63186	0.0016706			132.454	2.61159	0.048598
		117.653	2.63163	-0.00058985			117.653	2.63175	0.00818415			117.653	2.63168	0.000548813			132.757	2.61304	0.0531234
		117.956	2.6308	0.00629054			117.956	2.63148	0.0112858			117.956	2.63062	0.00625207			133.059	2.61572	0.0555421
		118.258	2.63259	0.000212192			118.258	2.63322	0.0146311			118.258	2.63286	0.0106439			133.361	2.61561	0.0572089
		118.56	2.63389	-0.0102083			118.56	2.63356	-0.0048558			118.56	2.63418	0.000197097			133.663	2.61372	0.0617887
		118.862	2.6312	0.00909997			118.862	2.6314	0.00157974			118.862	2.63102	-0.0037167			133.965	2.61232	0.058527
		119.164	2.63192	0.0185587			119.164	2.63136	0.00169252			119.164	2.63061	-0.0103873			134.267	2.61334	0.0520965
		119.466	2.63243	0.00545324			119.466	2.63208	-0.00568			119.466	2.63191	-0.005544			134.569	2.61549	0.061153
		119.768	2.6317	-0.0004099			119.768	2.63111	-0.014118			119.768	2.63165	0.00264952			134.871	2.61623	0.069796
		120.07	2.63152	0.00196844			120.07	2.63094	-0.010283			120.07	2.63143	0.00257165			135.173	2.61621	0.0664353
		120.372	2.63106	0.000684717			120.372	2.63111	0.00336385			120.372	2.63146	-0.0020283			135.475	2.61682	0.0579393
		120.674	2.63205	0.0143933			120.674	2.63096	-0.0059784			120.674	2.63088	-0.0047458			135.777	2.61674	0.0596486
		120.976	2.63451	0.0131887			120.976	2.63406	-0.0047623			120.976	2.63438	0.0138565			136.079	2.6159	0.0644182
		121.278	2.6325	0.0059988			121.278	2.63304	0.015391			121.278	2.63305	0.0190224			136.381	2.61705	0.0576214
		121.58	2.63148	0.00505491			121.58	2.63172	0.0144025			121.58	2.63114	0.011852			136.683	2.61441	0.0559497
		121.882	2.63193	-0.0016933			121.882	2.63196	0.00160934			121.882	2.63225	0.00401775			136.985	2.61253	0.0576272
		122.184	2.63207	-0.0031941			122.184	2.63238	0.00602917			122.184	2.63246	0.00596714			137.287	2.61383	0.0631975
		122.486	2.63141	0.0142538			122.486	2.63115	0.00773038			122.486	2.63143	0.0131691			137.59	2.61356	0.0578765
		122.788	2.63211	0.0227486			122.788	2.63088	-4.5137e-05			122.788	2.63143	0.00502816			137.892	2.61464	0.0657149
		123.091	2.63252	0.0125472			123.091	2.63194	-0.004126			123.091	2.63228	0.00120643			138.194	2.6163	0.0621818
		123.393	2.63308	0.00485465			123.393	2.63326	-0.00049012			123.393	2.63412	0.013128			138.496	2.61511	0.0607172
		123.695	2.63206	0.00176323			123.695	2.6324	0.00846893			123.695	2.6326	0.00941548			138.798	2.61528	0.0620034
		123.997	2.63081	0.000305799			123.997	2.6312	0.00788467			123.997	2.63068	0.00216145			139.1	2.61562	0.0662284
		124.299	2.63266	0.00914076			124.299	2.63267	0.0104418			124.299	2.63234	0.00963494			139.402	2.61473	0.0573387
		124.601	2.63313	0.0116655			124.601	2.63241	0.00510113			124.601	2.63363	0.0191057			139.704	2.61396	0.0541534
		124.903	2.63022	0.0120242			124.903	2.63066	0.0137197			124.903	2.63039	0.0139612			140.006	2.6135	0.0551478
		125.205	2.63132	0.00282408			125.205	2.63178	0.0113745			125.205	2.63093	0.00719795			140.308	2.61305	0.0615429
		125.507	2.63222	0.00259563			125.507	2.63242	0.00282605			125.507	2.63295	0.00792705			140.61	2.61369	0.0499084
		125.809	2.63213	0.0011155			125.809	2.63196	0.00452714			125.809	2.63193	0.00239366			140.912	2.61477	0.0536487
		126.111	2.63274	0.00497982			126.111	2.63252	0.00251516			126.111	2.63345	0.019341			141.214	2.61563	0.0410726
		126.413	2.63314	0.00321926			126.413	2.63314	0.00803625			126.413	2.63319	0.0177208			141.516	2.61634	0.0421043
		126.715	2.63112	-0.0138982			126.715	2.63168	0.000756073			126.715	2.63191	0.00698708			141.819	2.61577	0.0489576
		127.017	2.63147	-0.0091643			127.017	2.63151	-0.0086035			127.017	2.63176	-0.00026794			142.12	2.61626	0.0422378
		127.319	2.63071	0.00375423			127.319	2.63057	-0.0057651			127.319	2.63074	0.00157433			142.423	2.6165	0.0480229
		127.621	2.63182	0.0112299			127.621	2.63196	0.00219764			127.621	2.63141	0.00737204			142.725	2.61567	0.0575384
		127.924	2.6328	0.0072551			127.924	2.6327	0.00969956			127.924	2.63282	0.00910219			143.027	2.61632	0.0621295
		128.226	2.6323	0.00548188			128.226	2.6327	0.0136295			128.226	2.63217	0.00168969			143.329	2.61515	0.0422489
		128.528	2.63223	0.00522693			128.528	2.63203	0.00312156			128.528	2.63254	0.000705063			143.631	2.61375	0.0475959
		128.83	2.63301	0.0116908			128.83	2.63246	-0.0059663			128.83	2.63182	-0.0012368			143.933	2.61336	0.0515944
		129.132	2.63191	0.00664894			129.132	2.63192	-0.00040281			129.132	2.63186	0.00410786			144.235	2.6134	0.0495473
		129.434	2.63201	0.00727677			129.434	2.63149	-0.00038174			129.434	2.6323	0.0136757			144.537	2.61268	0.0442953
		129.736	2.6316	-0.00048837			129.736	2.63148	0.00361894			129.736	2.63182	0.0066528			144.839	2.61286	0.0411319
		130.038	2.63132	-0.001577			130.038	2.63165	0.0106408			130.038	2.6317	0.0103985			145.141	2.61326	0.0442741
		130.34	2.6322	0.011148			130.34	2.63171	0.00447318			130.34	2.63156	-0.0019765			145.443	2.61514	0.0461592
		130.642	2.63229	0.00850631			130.642	2.6318	-0.0061292			130.642	2.63248	0.00587483			145.745	2.61635	0.0480173
		130.944	2.6313	0.0065488			130.944	2.63099	-0.0057775			130.944	2.63179	0.00210739			146.047	2.61526	0.0391276
		131.246	2.63387	-0.0010947			131.246	2.63423	0.000897584			131.246	2.63334	0.000973872			146.349	2.61567	0.0439413
		131.548	2.63313	-0.0040703			131.548	2.63348	0.00510295			131.548	2.63338	0.0114709			146.651	2.61585	0.051304
		131.85	2.63015	-0.0038415			131.85	2.63033	0.000812172			131.85	2.63058	0.00275633			146.953	2.61632	0.059187
		132.152	2.63124	0.00402362			132.152	2.63137	0.00322195			132.152	2.63067	-0.006721			147.256	2.61581	0.0447584
		132.454	2.63245	0.00049717			132.454	2.63282	0.0104955			132.454	2.63245	0.00545693			147.558	2.61448	0.0420896
		132.757	2.63191	0.00458957			132.757	2.63163	0.0100647			132.757	2.63284	0.020814			147.86	2.61567	0.0488782
		133.059	2.63106	-0.0017922			133.059	2.6313	0.000262281			133.059	2.63171	0.00330324			148.162	2.61687	0.0479365
		133.361	2.6324	0.00191322			133.361	2.63197	-0.0097185			133.361	2.63167	-0.0021461			148.464	2.61555	0.0480659
		133.663	2.63308	-0.0118063			133.663	2.63294	-0.0056091			133.663	2.63361	0.00662617			148.766	2.61462	0.0417072
		133.965	2.63177	-0.0108654			133.965	2.63267	0.0131468			133.965	2.63211	0.00706918			149.068	2.61718	0.0412803
		134.267	2.63089	-0.0053384			134.267	2.63135	0.00841417			134.267	2.63129	0.00831641			149.37	2.61511	0.0445984
		134.569	2.63132	-0.0102666			134.569	2.63227	0.0147419			134.569	2.63161	-0.0013437			149.672	2.61566	0.0499961
		134.871	2.63293	0.00223948			134.871	2.63342	0.00991374			134.871	2.63222	-0.0098704			149.974	2.6164	0.0390298
		135.173	2.63072	0.00346158			135.173	2.63052	-0.0052968			135.173	2.6311	0.00551219			150.276	2.61647	0.0361562
		135.475	2.63028	-0.0044927			135.475	2.63042	-0.001954			135.475	2.63104	0.0185198			150.578	2.61774	0.0374066
		135.777	2.63265	0.00364945			135.777	2.63268	0.00868239			135.777	2.63309	0.0119444			150.88	2.61695	0.0378773
		136.079	2.63284	0.00396099			136.079	2.63319	0.0112407			136.079	2.63322	0.0058093			151.182	2.61531	0.0488037
		136.381	2.63238	0.000670584			136.381	2.63265	0.000785522			136.381	2.63298	0.00400193			151.484	2.61704	0.0490348
		136.683	2.63218	0.00386004			136.683	2.63241	0.00584053			136.683	2.63234	0.011227			151.786	2.61683	0.0534736
		136.985	2.63119	0.00418898			136.985	2.63154	0.0172782			136.985	2.63026	0.000781577			152.089	2.61652	0.0519024
		137.287	2.63167	-0.0086729			137.287	2.63246	0.00223648			137.287	2.63227	0.000366619			152.391	2.61804	0.0589454
		137.59	2.63172	0.00758382			137.59	2.63206	0.0178569			137.59	2.63144	-0.0041476			152.693	2.61779	0.0607971
		137.892	2.63063	0.00489773			137.892	2.63077	0.00916576			137.892	2.63049	-0.0045654			152.995	2.61748	0.0433039
		138.194	2.63271	0.00801098			138.194	2.63215	0.000327042			138.194	2.63209	-0.0099299			153.297	2.61856	0.049749
		138.496	2.63316	-0.0007685			138.496	2.63308	-0.0023515			138.496	2.63335	-0.0069108			153.599	2.61699	0.0487633
		138.798	2.63131	-0.0063536			138.798	2.63192	0.00445674			138.798	2.63169	0.0111414			153.901	2.61714	0.0409514
		139.1	2.63216	0.0127602			139.1	2.6322	0.00678021			139.1	2.63196	0.0112323			154.203	2.61725	0.0384555
		139.402	2.63269	0.013312			139.402	2.63235	0.00528329			139.402	2.63245	0.0075484			154.505	2.61614	0.0369634
		139.704	2.63269	0.010099			139.704	2.63215	-0.0013613			139.704	2.63247	-0.0042002			154.807	2.61725	0.0464549
		140.006	2.63123	0.00056909			140.006	2.6314	0.000992174			140.006	2.63105	-0.006399			155.109	2.61868	0.0520274
		140.308	2.63105	0.00862451			140.308	2.63082	0.00700615			140.308	2.62999	-0.0125924			155.411	2.61769	0.0483561
		140.61	2.63191	0.00900396			140.61	2.63141	0.00892612			140.61	2.63171	0.00174624			155.713	2.61762	0.0497865
		140.912	2.63354	0.00306196			140.912	2.63384	0.00873832			140.912	2.63373	0.0101338			156.015	2.61706	0.0429938
		141.214	2.63221	0.0142281			141.214	2.63129	-5.1161e-05			141.214	2.63191	0.0100396			156.317	2.61808	0.0487934
		141.516	2.63222	0.0093807			141.516	2.63242	0.00159574			141.516	2.63243	-0.0016411			156.619	2.61779	0.0521349
		141.819	2.63316	0.00659025			141.819	2.63334	0.00445416			141.819	2.63305	0.00467333			156.922	2.61729	0.0397656
		142.12	2.63065	0.0037112			142.12	2.63049	4.13911e-05			142.12	2.63135	0.0185202			157.224	2.61701	0.0446389
		142.423	2.63072	0.00991326			142.423	2.63052	-0.00093897			142.423	2.63114	0.0155407			157.526	2.61876	0.0565164
		142.725	2.6326	0.0078512			142.725	2.63211	-0.001126			142.725	2.63229	0.00427499			157.828	2.61833	0.053805
		143.027	2.63139	-0.006196			143.027	2.63125	-0.0022782			143.027	2.63191	0.00979303			158.13	2.61686	0.0398786
		143.329	2.63235	-0.0070471			143.329	2.63284	0.0042257			143.329	2.63275	0.00553962			158.432	2.61718	0.0476225
		143.631	2.63199	-0.0024774			143.631	2.63196	-0.00086664			143.631	2.63221	0.00262723			158.734	2.61791	0.055852
		143.933	2.63234	-0.0020524			143.933	2.63184	0.00184217			143.933	2.63209	-0.0024208			159.036	2.61799	0.0463984
		144.235	2.63298	0.00521425			144.235	2.63247	-0.0020878			144.235	2.63246	0.00315431			159.338	2.61672	0.0411903
		144.537	2.6317	0.00760301			144.537	2.63198	0.00769838			144.537	2.6314	-0.0031096			159.64	2.61774	0.0573701
		144.839	2.63106	0.00941269			144.839	2.63104	-0.0065752			144.839	2.63158	0.00538413			159.942	2.61865	0.0469659
		145.141	2.63258	0.0140843			145.141	2.63181	-0.0073394			145.141	2.63227	0.00464195			160.244	2.61779	0.0402183
		145.443	2.63167	0.0141901			145.443	2.63172	0.0106094			145.443	2.63161	0.0101507			160.546	2.61737	0.039391
		145.745	2.63145	0.00538254			145.745	2.63217	0.0194172			145.745	2.63167	-0.00050582			160.848	2.61802	0.049738
		146.047	2.63279	0.0114302			146.047	2.63273	0.00841745			146.047	2.63257	-0.0027046			161.15	2.61792	0.0411802
		146.349	2.63331	0.0137473			146.349	2.63291	0.00400886			146.349	2.63208	-0.0035859			161.452	2.61797	0.0412647
		146.651	2.63218	-0.0017347			146.651	2.63247	0.0064694			146.651	2.63264	0.00238188			161.755	2.61783	0.0444702
		146.953	2.63217	0.00251601			146.953	2.63221	-0.00024481			146.953	2.63206	0.00272468			162.057	2.61733	0.0353816
		147.256	2.63024	0.00399453			147.256	2.63036	0.0139516			147.256	2.63022	0.00765343			162.359	2.6186	0.0468806
		147.558	2.63248	0.00712437			147.558	2.63285	0.00924078			147.558	2.63217	0.00390573			162.661	2.61827	0.0431836
		147.86	2.63308	0.016763			147.86	2.63289	0.00616009			147.86	2.63307	0.0115868			162.963	2.6181	0.0518558
		148.162	2.63118	0.00604635			148.162	2.63013	-0.0096139			148.162	2.63111	0.00493653			163.265	2.61853	0.05231
		148.464	2.63221	-0.0014963			148.464	2.6322	-0.0010007			148.464	2.6324	0.00158246			163.567	2.61843	0.0466917
		148.766	2.63385	0.00228468			148.766	2.63382	-0.0037448			148.766	2.6339	0.00597153			163.869	2.6181	0.0427959
		149.068	2.63202	0.00174497			149.068	2.63195	0.00546763			149.068	2.63221	0.0104944			164.171	2.6182	0.0526415
		149.37	2.63214	0.00112505			149.37	2.63208	0.0100389			149.37	2.6317	0.0039989			164.473	2.61814	0.0540588
		149.672	2.63096	-0.0060536			149.672	2.63105	-0.0061758			149.672	2.63165	0.00402687			164.775	2.61874	0.052943
		149.974	2.63264	0.00277666			149.974	2.63194	-0.00070803			149.974	2.63289	0.0172685			165.077	2.61827	0.0388621
		150.276	2.63179	0.00630165			150.276	2.63192	0.0142901			150.276	2.6317	0.0112042			165.379	2.61782	0.0450952
		150.578	2.63031	0.0125754			150.578	2.63038	0.00530461			150.578	2.63072	0.00822104			165.681	2.6181	0.0431474
		150.88	2.63301	0.0252054			150.88	2.63269	0.00714432			150.88	2.63215	0.00224745			165.983	2.61825	0.0388385
		151.182	2.63477	0.0102336			151.182	2.63471	0.0098724			151.182	2.63458	0.00386974			166.286	2.6183	0.0523368
		151.484	2.63178	0.00239548			151.484	2.63181	-0.001633			151.484	2.63154	0.0033357			166.588	2.61861	0.0538619
		151.786	2.63151	0.00438072			151.786	2.63141	-0.0018401			151.786	2.63181	0.00484097			166.89	2.61848	0.0539389
		152.089	2.63218	-0.0029677			152.089	2.63206	-0.0009861			152.089	2.63249	0.00256546			167.192	2.61859	0.0472566
		152.391	2.63139	-0.0042377			152.391	2.63142	0.0118803			152.391	2.63189	0.00725752			167.494	2.619	0.0494347
		152.693	2.63159	0.0129423			152.693	2.63113	0.00679352			152.693	2.63145	0.00704697			167.796	2.61879	0.0510503
		152.995	2.63215	0.0167529			152.995	2.63239	0.00833999			152.995	2.63178	-0.0015369			168.098	2.61877	0.0452726
		153.297	2.63186	0.016569			153.297	2.63188	0.00800473			153.297	2.63061	-0.0077067			168.4	2.61876	0.0526213
		153.599	2.6343	0.0182148			153.599	2.63347	0.00376688			153.599	2.63306	-0.0059452			168.702	2.61796	0.0461406
		153.901	2.63252	0.00845776			153.901	2.63242	0.00956118			153.901	2.63231	0.000298376			169.004	2.61777	0.0412248
		154.203	2.63119	0.00975679			154.203	2.63126	0.00386534			154.203	2.63131	0.0121367			169.306	2.61843	0.0399539
		154.505	2.63248	0.003259			154.505	2.6322	8.2323e-05			154.505	2.63248	0.0109102			169.608	2.61918	0.0562918
		154.807	2.63252	0.00609029			154.807	2.63237	-0.0058873			154.807	2.63276	0.00509731			169.91	2.6185	0.0494937
		155.109	2.63113	0.00116752			155.109	2.63022	-0.0093064			155.109	2.63052	-0.0022651			170.212	2.61818	0.0419465
		155.411	2.63134	-0.0082752			155.411	2.63128	0.004787			155.411	2.63139	-0.0042834			170.514	2.61851	0.0458821
		155.713	2.63058	-0.0098314			155.713	2.63199	0.0157478			155.713	2.63088	-0.0045071			170.816	2.61855	0.0420524
		156.015	2.63292	-0.003849			156.015	2.63294	-0.00065835			156.015	2.63359	0.00419653			171.119	2.61827	0.0495348
		156.317	2.63282	0.00577223			156.317	2.63263	0.000694371			156.317	2.63239	0.00185045			171.421	2.61916	0.0557318
		156.619	2.63142	-0.0054846			156.619	2.63208	0.00783361			156.619	2.63163	0.00294552			171.723	2.61894	0.0598524
		156.922	2.6318	-0.0043246			156.922	2.63188	0.000930556			156.922	2.63222	0.00696445			172.025	2.6188	0.052073
		157.224	2.6322	-0.0029376			157.224	2.63232	-0.0029376			157.224	2.63305	0.0106319			172.327	2.61887	0.0521723
		157.526	2.63021	0.00389146			157.526	2.63048	0.0110682			157.526	2.62998	-0.0022932			172.629	2.61906	0.0536975
		157.828	2.63152	-0.0020315			157.828	2.63183	0.00670829			157.828	2.63183	0.0058391			172.931	2.61883	0.0478499
		158.13	2.63251	-0.002106			158.13	2.63303	0.00659459			158.13	2.63259	0.00686652			173.233	2.61906	0.0603076
		158.432	2.63158	5.27206e-05			158.432	2.63195	0.00691701			158.432	2.63173	0.00449973			173.535	2.61834	0.0555486
		158.734	2.63216	0.0086916			158.734	2.63192	0.00808799			158.734	2.63172	-0.0054578			173.837	2.61863	0.0507479
		159.036	2.63282	0.0099098			159.036	2.63361	0.0168636			159.036	2.63251	-0.00014117			174.139	2.61862	0.0470398
		159.338	2.63139	-0.0029482			159.338	2.6319	0.0123603			159.338	2.63213	0.0109434			174.441	2.6184	0.0456644
		159.64	2.63247	-0.0025262			159.64	2.63269	0.0139158			159.64	2.63262	0.00302789			174.743	2.61907	0.0463656
		159.942	2.63136	-0.00107			159.942	2.63159	0.014968			159.942	2.63069	-0.0035262			175.045	2.61941	0.0569933
		160.244	2.63214	0.0146225			160.244	2.63166	0.00747479			160.244	2.63111	-0.0086666			175.347	2.61934	0.064586
		160.546	2.63274	0.0230214			160.546	2.63157	-0.0016339			160.546	2.6324	0.00253496			175.649	2.61827	0.0471312
		160.848	2.63129	0.0112335			160.848	2.63136	0.00522043			160.848	2.63125	0.00221074			175.952	2.61857	0.0527825
		161.15	2.6323	0.00280871			161.15	2.63193	0.00573591			161.15	2.63182	-0.0013972			176.254	2.61881	0.0510658
		161.452	2.63371	-0.0007062			161.452	2.63402	0.00661324			161.452	2.63438	0.0183685			176.556	2.6193	0.0512397
		161.755	2.63202	0.00657027			161.755	2.63203	0.00783836			161.755	2.63238	0.0212171			176.858	2.61906	0.0512461
		162.057	2.63191	0.00601169			162.057	2.63161	0.00616079			162.057	2.63217	0.00781741			177.16	2.61872	0.0469985
		162.359	2.63098	0.000366751			162.359	2.63099	-0.0018391			162.359	2.6307	-0.0053519			177.462	2.62014	0.0569291
		162.661	2.63156	0.0113369			162.661	2.63167	0.00691207			162.661	2.63086	-0.0077023			177.764	2.61943	0.0564533
		162.963	2.63224	0.00813613			162.963	2.63169	-0.0019255			162.963	2.6319	-0.0086135			178.066	2.61793	0.0444207
		163.265	2.63169	-0.0011128			163.265	2.63154	-0.008106			163.265	2.63211	-0.00030818			178.368	2.61869	0.0458698
		163.567	2.63106	-0.0013176			163.567	2.63117	0.00641688			163.567	2.63102	0.0061097			178.67	2.61936	0.0561344
		163.869	2.63313	0.00153339			163.869	2.63352	0.00052393			163.869	2.63351	0.00942478			178.972	2.61898	0.0511735
		164.171	2.63332	0.0107013			164.171	2.633	0.0011383			164.171	2.63319	0.01051			179.274	2.61944	0.0535655
		164.473	2.63154	0.00841087			164.473	2.6313	0.00885232			164.473	2.63098	-0.0035708			179.576	2.6192	0.0527112
		164.775	2.63213	0.00603732			164.775	2.63211	0.0140274			164.775	2.6319	-0.0070437			179.878	2.6201	0.0612839
		165.077	2.63281	0.00214908			165.077	2.63243	0.00187339			165.077	2.63247	-0.0034103			180.18	2.61941	0.0617625
		165.379	2.63127	0.00261197			165.379	2.63124	0.00223653			165.379	2.63128	0.0120797			180.482	2.61922	0.0674818
		165.681	2.63105	-0.0042293			165.681	2.63156	0.00155051			165.681	2.63135	0.00115961			180.785	2.61914	0.0591966
		165.983	2.63111	-0.0103513			165.983	2.63132	0.000930336			165.983	2.63166	0.00727075			181.087	2.61974	0.0625923
		166.286	2.63391	0.00337354			166.286	2.63404	0.00905381			166.286	2.63404	0.00881705			181.389	2.61953	0.0633311
		166.588	2.63303	0.0067516			166.588	2.63308	0.00306283			166.588	2.63301	0.00605438			181.691	2.61917	0.0490174
		166.89	2.63101	0.0121051			166.89	2.63118	0.000733911			166.89	2.63089	0.00335817			181.993	2.61927	0.0427865
		167.192	2.63203	0.00768437			167.192	2.63212	0.012611			167.192	2.6318	0.00237248			182.295	2.61996	0.0571877
		167.494	2.6333	0.00565508			167.494	2.63279	-0.0028622			167.494	2.63282	0.00178112			182.597	2.61949	0.0624519
		167.796	2.62974	-0.0049028			167.796	2.63086	0.00888663			167.796	2.63095	0.00542642			182.899	2.61889	0.0611084
		168.098	2.63203	0.00711886			168.098	2.63193	0.0128005			168.098	2.63141	-0.0038909			183.201	2.61989	0.0645787
		168.4	2.63282	0.00654105			168.4	2.63306	0.0111319			168.4	2.63246	0.003837			183.503	2.62005	0.0615258
		168.702	2.63239	-0.0021622			168.702	2.63273	0.00495985			168.702	2.6329	0.00500968			183.805	2.619	0.0533668
		169.004	2.63181	0.00157324			169.004	2.63225	0.00525836			169.004	2.63254	0.005035			184.107	2.61933	0.053791
		169.306	2.63224	0.00435785			169.306	2.63205	0.00557192			169.306	2.63239	0.00122101			184.409	2.62016	0.053453
		169.608	2.63124	-0.0059284			169.608	2.63249	0.0201475			169.608	2.63102	-0.0059081			184.711	2.61979	0.064786
		169.91	2.63318	0.00130927			169.91	2.63275	-0.00051246			169.91	2.63355	0.0178418			185.013	2.6196	0.0726518
		170.212	2.63074	-0.0017193			170.212	2.63101	-0.0082016			170.212	2.63131	0.0111187			185.315	2.61927	0.0602078
		170.514	2.63036	0.00503251			170.514	2.63031	-0.0054864			170.514	2.63076	0.00745391			185.618	2.6196	0.0630482
		170.816	2.63272	0.0147638			170.816	2.63216	0.00326585			170.816	2.63246	0.0142247			185.92	2.6194	0.0573605
		171.119	2.63334	0.0115965			171.119	2.63317	0.00348945			171.119	2.6329	0.00828794			186.222	2.61971	0.0603508
		171.421	2.63264	0.00768125			171.421	2.63207	-0.0016996			171.421	2.63214	-0.0030934			186.524	2.61977	0.0596723
		171.723	2.63278	0.0106426			171.723	2.63228	-0.0085579			171.723	2.63278	0.000352932			186.826	2.62001	0.0581885
		172.025	2.63144	0.0059997			172.025	2.6312	0.00103633			172.025	2.63086	-0.002812			187.128	2.61925	0.0498636
		172.327	2.63297	0.0181611			172.327	2.6328	0.0121904			172.327	2.63191	-0.0114044			187.43	2.61899	0.0537971
		172.629	2.63176	0.0170385			172.629	2.63153	0.00346783			172.629	2.63087	-0.0097761			187.732	2.6198	0.0631475
		172.931	2.63135	0.0168116			172.931	2.63074	-0.0011377			172.931	2.63071	-0.0048043			188.034	2.61952	0.0521802
		173.233	2.63252	0.0120513			173.233	2.63194	-0.0010452			173.233	2.63269	0.00412771			188.336	2.61937	0.0541265
		173.535	2.63308	0.0029071			173.535	2.63334	0.00201286			173.535	2.63312	0.00261947			188.638	2.61986	0.0640559
		173.837	2.63128	0.00679815			173.837	2.63174	0.00740351			173.837	2.63096	0.00258089			188.94	2.62039	0.0698347
		174.139	2.63219	-0.0064459			174.139	2.63234	0.00150171			174.139	2.63297	-0.00015975			189.242	2.62016	0.0563264
		174.441	2.63242	-0.0012809			174.441	2.6325	0.00556327			174.441	2.63246	-0.003418			189.544	2.61973	0.0524844
		174.743	2.63165	0.00579348			174.743	2.63166	-4.3403e-05			174.743	2.63129	0.00475269			189.846	2.61899	0.0512477
		175.045	2.63092	-0.0031974			175.045	2.63136	-0.00089358			175.045	2.63102	0.00582757			190.149	2.61968	0.0609173
		175.347	2.63194	0.0029663			175.347	2.63187	0.0031755			175.347	2.6323	0.00587184			190.451	2.61983	0.0629473
		175.649	2.63117	0.00307972			175.649	2.6314	0.00856474			175.649	2.63087	0.00684076			190.753	2.61937	0.0592589
		175.952	2.63222	-0.0060232			175.952	2.63276	0.012686			175.952	2.63248	0.00935191			191.055	2.61955	0.0517749
		176.254	2.63183	0.00172111			176.254	2.63182	0.00722444			176.254	2.63203	0.0150998			191.357	2.62061	0.0629961
		176.556	2.63239	-0.0040553			176.556	2.63323	0.0107094			176.556	2.63335	0.00875861			191.659	2.62048	0.0634076
		176.858	2.63255	-0.0101861			176.858	2.63298	0.00454903			176.858	2.63306	0.00793942			191.961	2.61975	0.0604283
		177.16	2.63124	0.00218694			177.16	2.63106	-0.00060661			177.16	2.63127	0.00995966			192.263	2.61907	0.0584624
		177.462	2.63078	-0.001471			177.462	2.63096	6.51274e-05			177.462	2.63151	0.00934713			192.565	2.61954	0.0610909
		177.764	2.63255	-0.0040521			177.764	2.63237	-0.00093152			177.764	2.63272	-0.00021897			192.867	2.62031	0.0583324
		178.066	2.63109	-0.00040398			178.066	2.63136	0.00345347			178.066	2.63092	-0.00027296			193.169	2.6195	0.0560769
		178.368	2.63199	-0.0026123			178.368	2.63195	0.00502446			178.368	2.63237	0.00825699			193.471	2.61998	0.062173
		178.67	2.63207	-2.9004e-05			178.67	2.63183	-0.0019489			178.67	2.63229	0.0113601			193.773	2.62087	0.0617261
		178.972	2.63202	-0.0015941			178.972	2.63218	-0.013238			178.972	2.63288	0.00900475			194.075	2.61935	0.0538043
		179.274	2.63285	0.00718264			179.274	2.63229	-0.00095002			179.274	2.63226	0.00424344			194.377	2.61894	0.0504535
		179.576	2.6321	0.00444335			179.576	2.63243	0.0108782			179.576	2.63255	0.0100256			194.679	2.61969	0.0636494
		179.878	2.63082	0.00234122			179.878	2.63117	0.00898921			179.878	2.63105	0.00895105			194.982	2.62016	0.0697179
		180.18	2.63243	-0.0014903			180.18	2.63271	0.00530171			180.18	2.63212	-0.0072727			195.284	2.62018	0.0614496
		180.482	2.63199	0.0081921			180.482	2.6319	0.00517004			180.482	2.63158	-0.0033474			195.586	2.61986	0.0643937
		180.785	2.6308	0.0106603			180.785	2.6302	-0.0060154			180.785	2.63019	-0.0127357			195.888	2.62072	0.0730941
		181.087	2.63228	0.00688114			181.087	2.63217	0.000274958			181.087	2.63141	-0.0058036			196.19	2.62099	0.0665485
		181.389	2.63372	-0.00049125			181.389	2.63408	-0.00059861			181.389	2.63373	-0.0014075			196.492	2.62034	0.0650154
		181.691	2.63241	0.00722728			181.691	2.63172	-0.0025975			181.691	2.63214	0.00295545			196.794	2.61919	0.0577278
		181.993	2.63215	0.0104187			181.993	2.6321	0.00273039			181.993	2.63191	0.00144224			197.096	2.61986	0.0601313
		182.295	2.63116	0.00462327			182.295	2.63087	0.00374574			182.295	2.63112	0.00262951			197.398	2.61972	0.0578591
		182.597	2.63235	-0.0021513			182.597	2.63264	0.0130327			182.597	2.63284	0.0064029			197.7	2.61989	0.0676308
		182.899	2.63188	-0.0018862			182.899	2.63209	0.0100672			182.899	2.63177	0.00923532			198.002	2.62005	0.0603532
		183.201	2.63008	-0.0060129			183.201	2.63038	0.000541489			183.201	2.63083	0.00591965			198.304	2.62063	0.0622188
		183.503	2.63212	-0.0039782			183.503	2.63179	-0.0030602			183.503	2.63191	0.0023419			198.606	2.62052	0.0635476
		183.805	2.63346	0.00395211			183.805	2.63314	-0.0034317			183.805	2.63385	0.0133081			198.908	2.61957	0.0592081
		184.107	2.63135	0.00998046			184.107	2.63171	0.00677108			184.107	2.63173	0.0148373			199.21	2.619	0.0494384
		184.409	2.63236	0.0103625			184.409	2.63236	0.0105973			184.409	2.63244	0.0105392			199.512	2.62006	0.0630232
		184.711	2.63262	0.0165014			184.711	2.6322	0.00901937			184.711	2.63205	0.00277897			199.815	2.62021	0.0650625
		185.013	2.63271	0.0116118			185.013	2.63213	0.00490902			185.013	2.63238	0.00519485			200.117	2.6193	0.0621454
		185.315	2.63134	0.00102813			185.315	2.63116	0.00349052			185.315	2.63128	0.00975558			200.419	2.62033	0.0599206
		185.618	2.6312	-0.0036028			185.618	2.63149	0.00152531			185.618	2.63191	0.0159454			200.721	2.62052	0.0546453
		185.92	2.63099	-0.0030132			185.92	2.63142	0.00333134			185.92	2.6313	0.0102413			201.023	2.61986	0.0606646
		186.222	2.63372	0.0102352			186.222	2.63362	0.0138049			186.222	2.63335	0.00694903			201.325	2.62035	0.0749644
		186.524	2.63293	0.0107823			186.524	2.63274	0.00460185			186.524	2.63292	0.00824799			201.627	2.6198	0.0689187
		186.826	2.63167	0.00612224			186.826	2.63235	0.00528843			186.826	2.63196	0.00959337			201.929	2.61958	0.0601068
		187.128	2.63152	-0.0044148			187.128	2.63211	0.0110024			187.128	2.63269	0.0158243			202.231	2.62013	0.0619192
		187.43	2.63249	0.00578663			187.43	2.63234	0.0128412			187.43	2.63205	0.00764847			202.533	2.61986	0.06758
		187.732	2.63096	0.00645298			187.732	2.63088	0.00233736			187.732	2.63096	0.00201265			202.835	2.62041	0.074304
		188.034	2.63248	0.0133934			188.034	2.63215	0.00378512			188.034	2.63174	-0.0058094			203.137	2.62097	0.0655218
		188.336	2.63097	-0.00044403			188.336	2.63094	0.0022767			188.336	2.6315	0.00302952			203.439	2.62046	0.0613734
		188.638	2.63321	0.00375598			188.638	2.63269	-0.0035635			188.638	2.63311	0.0066403			203.741	2.61901	0.0530685
		188.94	2.63238	0.00937854			188.94	2.63217	-0.0007729			188.94	2.63187	-0.0022782			204.043	2.62059	0.0692637
		189.242	2.63169	0.00685769			189.242	2.63187	-0.0008885			189.242	2.63215	0.00786907			204.345	2.62067	0.0698156
		189.544	2.63331	0.0150486			189.544	2.63304	0.00363803			189.544	2.63261	-0.0010604			204.648	2.61998	0.0662067
		189.846	2.63302	0.013485			189.846	2.63235	-0.00068421			189.846	2.63223	-0.006831			204.95	2.61953	0.0651032
		190.149	2.6313	0.0156207			190.149	2.63039	0.000742896			190.149	2.63047	0.00641272			205.252	2.6204	0.0720855
		190.451	2.63195	0.00303891			190.451	2.63195	0.00561878			190.451	2.63247	0.0224204			205.554	2.62086	0.0620419
		190.753	2.63167	0.00225022			190.753	2.63158	0.000998641			190.753	2.63161	0.00615207			205.856	2.61972	0.0554041
		191.055	2.63173	0.00330932			191.055	2.6315	0.00222052			191.055	2.63136	-0.0011019			206.158	2.61927	0.05392
		191.357	2.63215	0.00328645			191.357	2.63198	-0.0011333			191.357	2.63198	-0.0033483			206.46	2.61995	0.0570622
		191.659	2.6335	0.0129019			191.659	2.63343	0.000713449			191.659	2.63338	0.00284087			206.762	2.62	0.0625332
		191.961	2.63251	0.0143173			191.961	2.63198	-0.00030209			191.961	2.63224	0.00673425			207.064	2.61893	0.0575107
		192.263	2.63155	-0.00097219			192.263	2.63154	0.00177683			192.263	2.63261	0.0165729			207.366	2.61928	0.0488384
		192.565	2.63058	-0.0063111			192.565	2.63128	0.0123014			192.565	2.63125	0.014765			207.668	2.62114	0.058841
		192.867	2.63193	0.00778648			192.867	2.63235	0.00656541			192.867	2.63217	0.0096512			207.97	2.62149	0.0655274
		193.169	2.63241	0.00760794			193.169	2.63234	0.00709783			193.169	2.63228	0.00900849			208.272	2.62092	0.0567184
		193.471	2.63175	0.000458393			193.471	2.63145	0.00330785			193.471	2.63142	0.00503877			208.574	2.60428	0.0272524
		193.773	2.63164	-0.0059587			193.773	2.63168	-0.0010133			193.773	2.63189	0.0079268			208.876	2.53007	0.0164565
		194.075	2.63315	-0.0028087			194.075	2.6332	-0.0021979			194.075	2.63365	0.00584473			209.178	2.32992	-0.0559206
		194.377	2.63229	0.0120728			194.377	2.63202	0.0116434			194.377	2.63156	0.00286095			209.481	1.94983	-0.173096
		194.679	2.6323	0.00433507			194.679	2.63208	-0.0014901			194.679	2.63204	0.00145302			209.783	1.35146	-0.372556
		194.982	2.63196	0.00746182			194.982	2.6313	-0.0043187			194.982	2.63161	-7.5268e-05			210.085	0.309008	-0.191757
		195.284	2.63118	-0.004923			195.284	2.63197	0.00319311			195.284	2.63134	-0.0105389			210.387	0.000479009	-0.00034625
		195.586	2.63157	-0.0059389			195.586	2.63208	0.00552039			195.586	2.63139	-0.0018327
		195.888	2.63172	-0.00037171			195.888	2.63129	0.0023952			195.888	2.63149	0.00266466
		196.19	2.631	-0.00023129			196.19	2.63142	0.00305374			196.19	2.63065	-0.0087323
		196.492	2.63379	0.00662151			196.492	2.63381	0.00339935			196.492	2.63393	-0.00015649
		196.794	2.63302	0.00513097			196.794	2.63263	0.0066016			196.794	2.63266	-0.0021597
		197.096	2.63085	-0.0044064			197.096	2.63159	0.00765336			197.096	2.63182	0.0136717
		197.398	2.63138	0.00509911			197.398	2.63101	0.00308993			197.398	2.63145	0.0131133
		197.7	2.63273	0.00378511			197.7	2.63286	0.00373694			197.7	2.63311	0.0139986
		198.002	2.63135	0.0027305			198.002	2.63149	-0.00054454			198.002	2.63134	0.00833585
		198.304	2.63118	-0.0019332			198.304	2.63159	0.00703302			198.304	2.6318	0.00648772
		198.606	2.63136	-0.0019763			198.606	2.63174	0.0103343			198.606	2.63138	0.00259411
		198.908	2.63324	0.00501018			198.908	2.63328	0.00431158			198.908	2.63322	-0.0010141
		199.21	2.63247	0.00605178			199.21	2.63248	-0.0013035			199.21	2.63234	-0.0015689
		199.512	2.63137	0.00883194			199.512	2.63169	0.00753684			199.512	2.6309	-0.0091054
		199.815	2.63216	0.00953087			199.815	2.63161	0.00133714			199.815	2.63202	-0.00033249
		200.117	2.63363	0.0164097			200.117	2.63339	0.00583159			200.117	2.63305	0.00582011
		200.419	2.63022	0.00755855			200.419	2.63016	-0.0028378			200.419	2.63069	0.00549413
		200.721	2.63105	0.000137721			200.721	2.63138	0.0090548			200.721	2.63127	0.00262241
		201.023	2.63252	0.0105123			201.023	2.63188	0.00835688			201.023	2.63207	0.00506353
		201.325	2.63313	0.0119991			201.325	2.63293	0.00565931			201.325	2.63292	0.0036211
		201.627	2.6326	0.00469347			201.627	2.63287	0.00381265			201.627	2.63258	0.00688767
		201.929	2.63235	0.00682757			201.929	2.63222	-0.0022244			201.929	2.63252	0.0058491
		202.231	2.63135	0.00265764			202.231	2.63165	-0.00031372			202.231	2.63169	0.00311168
		202.533	2.63219	-0.0059759			202.533	2.63217	0.00340217			202.533	2.6322	0.00128637
		202.835	2.63118	-0.0013352			202.835	2.63164	0.00744758			202.835	2.63109	-1.2293e-05
		203.137	2.63152	0.00158979			203.137	2.63157	0.00664235			203.137	2.63153	-0.0043258
		203.439	2.63134	-0.0063377			203.439	2.63185	0.00636008			203.439	2.63214	0.0101656
		203.741	2.63256	0.00120846			203.741	2.63311	0.00588305			203.741	2.63305	0.0141262
		204.043	2.63176	0.00122269			204.043	2.63165	0.000518975			204.043	2.632	0.0132246
		204.345	2.63235	-0.00069166			204.345	2.63237	0.000222125			204.345	2.63274	0.00867283
		204.648	2.6323	0.00848116			204.648	2.63232	0.00849775			204.648	2.63233	0.0070248
		204.95	2.6326	0.0101826			204.95	2.6325	0.0080789			204.95	2.63253	0.00477568
		205.252	2.63183	0.0101671			205.252	2.63158	0.00881504			205.252	2.63084	-0.0080681
		205.554	2.63116	0.00892381			205.554	2.63091	0.00188778			205.554	2.63063	-0.0014173
		205.856	2.63175	0.0087521			205.856	2.63189	0.00134458			205.856	2.63154	0.00518251
		206.158	2.63275	0.00770572			206.158	2.63277	0.00475772			206.158	2.6329	0.00305884
		206.46	2.63176	0.0121564			206.46	2.63122	-0.00035508			206.46	2.63111	-0.00055495
		206.762	2.63361	0.0185148			206.762	2.63315	0.000905438			206.762	2.63374	0.00810628
		207.064	2.63243	0.00430989			207.064	2.63277	0.00688445			207.064	2.63269	0.00804766
		207.366	2.6316	0.00163893			207.366	2.63177	0.0140945			207.366	2.63176	0.012374
		207.668	2.63058	-0.0057198			207.668	2.63127	0.00986006			207.668	2.63102	0.00970558
		207.97	2.63203	-0.0018689			207.97	2.63233	0.00374632			207.97	2.63263	0.00426648
		208.272	2.63148	-0.0030906			208.272	2.63186	0.00662222			208.272	2.63184	0.00888636
		208.574	2.63154	-0.0061099			208.574	2.63175	0.000888474			208.574	2.63178	0.00525283
		208.876	2.63117	-0.0037412			208.876	2.63074	-0.010801			208.876	2.63148	0.00561985
		209.178	2.63297	0.0036117			209.178	2.63285	-0.00057395			209.178	2.63297	0.00441133
		209.481	2.63286	0.0102767			209.481	2.63275	0.00885407			209.481	2.63277	0.00326971
		209.783	2.6326	0.018721			209.783	2.6321	0.00542838			209.783	2.63216	0.000508154
		210.085	2.63107	0.00634914			210.085	2.63165	0.0129221			210.085	2.63111	0.00172355
		210.387	2.63249	-0.00385			210.387	2.63301	0.00945584			210.387	2.6327	0.00148801
		210.689	2.63116	0.00811179			210.689	2.63102	0.0108539			210.689	2.63095	-0.00088807
		210.991	2.63173	0.0102616			210.991	2.63146	0.00381199			210.991	2.63125	-0.0067901
		211.293	2.63236	-0.00096971			211.293	2.63196	-0.004926			211.293	2.63207	-0.00055245
		211.595	2.63255	-0.0022422			211.595	2.63292	-0.0018084			211.595	2.63264	-0.00057559
		211.897	2.63228	0.0032095			211.897	2.63236	-0.0028926			211.897	2.63268	0.00598857
		212.199	2.63243	0.0107245			212.199	2.63213	0.00231584			212.199	2.63233	0.00364758
		212.501	2.63072	0.0082604			212.501	2.63071	0.00468784			212.501	2.63048	0.00706786
		212.803	2.63284	0.00979432			212.803	2.6324	0.00131064			212.803	2.63249	-0.0022595
		213.105	2.63167	-0.00077134			213.105	2.63217	0.0108935			213.105	2.63199	0.00278236
		213.407	2.63091	-0.0062291			213.407	2.63147	0.0127016			213.407	2.63098	0.00335683
		213.709	2.63165	0.00595455			213.709	2.63176	0.00792976			213.709	2.63133	-0.0011276
		214.011	2.63346	0.0103072			214.011	2.63282	-0.0095202			214.011	2.63309	-0.0043567
		214.314	2.63237	0.0117157			214.314	2.63214	-0.00011411			214.314	2.63206	-0.0034659
		214.616	2.6323	0.0105289			214.616	2.632	0.00122664			214.616	2.6322	-0.005586
		214.918	2.63152	0.00400865			214.918	2.63121	-0.0018828			214.918	2.63153	-0.00075199
		215.22	2.63261	0.00614222			215.22	2.63249	-0.00089785			215.22	2.63228	0.00218435
		215.522	2.63165	0.00750671			215.522	2.63169	0.00536003			215.522	2.63134	-0.0028272
		215.824	2.6309	0.0113661			215.824	2.63078	0.00622092			215.824	2.6308	-0.00034636
		216.126	2.63172	0.00387355			216.126	2.63114	-0.0040333			216.126	2.6312	0.00564555
		216.428	2.63374	-0.0031693			216.428	2.63405	0.00259339			216.428	2.63382	0.00139165
		216.73	2.63192	0.011202			216.73	2.6311	-0.0112659			216.73	2.63178	0.00116088
		217.032	2.63212	0.00418838			217.032	2.63193	-0.0077962			217.032	2.63215	0.00520386
		217.334	2.63187	0.00342003			217.334	2.63215	0.00506863			217.334	2.63192	0.00257434
		217.636	2.6317	0.00486989			217.636	2.63192	0.00241647			217.636	2.63156	0.000490918
		217.938	2.63185	0.0101977			217.938	2.63122	0.00636529			217.938	2.63119	-0.00036174
		218.24	2.63191	0.00088657			218.24	2.6322	0.0108406			218.24	2.63239	0.0032332
		218.542	2.63133	0.00437887			218.542	2.63159	0.0159408			218.542	2.63084	0.00418212
		218.844	2.63237	-0.0032857			218.844	2.63327	0.0128222			218.844	2.63279	0.00691717
		219.147	2.63202	0.00154772			219.147	2.63188	0.00615407			219.147	2.63203	0.00961344
		219.449	2.63245	0.00883547			219.449	2.63222	0.0114649			219.449	2.63226	0.00263859
		219.751	2.6324	0.00546223			219.751	2.63257	0.00703795			219.751	2.63216	-0.0036571
		220.053	2.63215	-0.0019658			220.053	2.63226	0.00189939			220.053	2.63266	0.00846061
		220.355	2.63097	0.00820121			220.355	2.63113	0.00524118			220.355	2.6306	7.94641e-05
		220.657	2.6319	0.00747169			220.657	2.63155	-0.00056397			220.657	2.63177	0.00223635
		220.959	2.63129	0.0146224			220.959	2.63089	-0.0032705			220.959	2.63101	0.00673399
		221.261	2.6319	0.00221264			221.261	2.63256	0.01018			221.261	2.63215	0.00387345
		221.563	2.63258	0.00361814			221.563	2.63273	0.0102049			221.563	2.6326	0.00712304
		221.865	2.63224	0.00107361			221.865	2.63208	0.00273034			221.865	2.63242	0.0062125
		222.167	2.6324	0.00867405			222.167	2.63225	0.00428732			222.167	2.63209	0.00824314
		222.469	2.63269	0.00230856			222.469	2.63274	0.00330081			222.469	2.63294	0.00502213
		222.771	2.62973	-0.0014825			222.771	2.62991	-3.5171e-05			222.771	2.63039	0.00411787
		223.073	2.63251	0.00147585			223.073	2.63247	-0.0011957			223.073	2.6324	9.47242e-05
		223.375	2.63241	-0.0023097			223.375	2.63207	-0.0025914			223.375	2.63227	0.0049253
		223.678	2.63136	0.0021953			223.678	2.63135	0.00348915			223.678	2.63117	0.00630093
		223.98	2.63197	0.0123769			223.98	2.63199	0.00920746			223.98	2.63187	0.00728746
		224.282	2.63323	0.00505934			224.282	2.63319	0.000993454			224.282	2.63319	0.00193809
		224.584	2.63175	-0.007659			224.584	2.63231	0.00900446			224.584	2.6319	0.00143791
		224.886	2.63231	0.00272637			224.886	2.63266	0.00773096			224.886	2.63247	0.00174363
		225.188	2.63116	0.0118065			225.188	2.63049	-0.0049373			225.188	2.63108	0.00527593
		225.49	2.63278	0.0163699			225.49	2.63207	-0.0027948			225.49	2.63213	0.00226739
		225.792	2.63212	0.0142124			225.792	2.63153	-0.00028543			225.792	2.63174	0.00360125
		226.094	2.63152	0.00918329			226.094	2.63125	-0.00068585			226.094	2.63116	0.00630717
		226.396	2.63178	0.00858883			226.396	2.63148	0.00107471			226.396	2.63198	0.00495481
		226.698	2.63431	0.0108039			226.698	2.63408	0.00261743			226.698	2.63422	0.00370409
		227	2.63157	0.00108566			227	2.63173	0.00267497			227	2.63143	-0.0032724
		227.302	2.63165	-0.00084261			227.302	2.63192	0.00776447			227.302	2.63181	-0.0026071
		227.604	2.63173	-0.00039342			227.604	2.63247	0.0221946			227.604	2.63201	0.0054298
		227.906	2.63152	-0.0039724			227.906	2.63247	0.0187807			227.906	2.63232	0.0136244
		228.208	2.63154	0.00263032			228.208	2.63176	0.00224766			228.208	2.63184	0.000948473
		228.511	2.63206	0.0033281			228.511	2.63187	0.00162172			228.511	2.63188	0.000465304
		228.812	2.63045	-0.00079085			228.812	2.63072	0.00286546			228.812	2.63048	0.00468558
		229.115	2.63329	0.00171965			229.115	2.63378	0.00985249			229.115	2.6338	0.0160945
		229.417	2.63248	0.00238511			229.417	2.63237	0.00724561			229.417	2.63285	0.00977627
		229.719	2.63191	0.0017288			229.719	2.63155	0.00348318			229.719	2.63182	0.00794795
		230.021	2.6319	0.00704179			230.021	2.63241	0.0144774			230.021	2.63168	0.00433493
		230.323	2.63223	0.00738879			230.323	2.63285	0.00995444			230.323	2.63264	0.000316603
		230.625	2.63128	0.00887842			230.625	2.63109	0.00598904			230.625	2.63104	0.00287733
		230.927	2.63211	0.00968534			230.927	2.63184	0.00590787			230.927	2.63175	0.00351636
		231.229	2.63098	0.00191326			231.229	2.6311	0.00872146			231.229	2.63161	0.0141354
		231.531	2.63371	0.00977215			231.531	2.63323	0.00250167			231.531	2.63383	0.00845021
		231.833	2.63249	0.000930929			231.833	2.63312	0.00760605			231.833	2.63287	0.00129416
		232.135	2.63165	0.00750513			232.135	2.63135	0.00463208			232.135	2.63123	0.000225287
		232.437	2.63187	0.00854181			232.437	2.63176	0.00721603			232.437	2.6316	0.0073844
		232.739	2.6331	0.00365048			232.739	2.63343	0.00935897			232.739	2.63272	-0.0011624
		233.041	2.62998	-0.0024584			233.041	2.6308	0.00795648			233.041	2.63021	-0.0059816
		233.344	2.63208	0.00915985			233.344	2.63162	0.00450753			233.344	2.63155	-0.0041487
		233.645	2.63201	0.00614549			233.645	2.63188	0.00199204			233.645	2.6319	0.000428852
		233.948	2.63217	0.00333658			233.948	2.63187	0.0058146			233.948	2.63163	-0.003018
		234.25	2.63231	0.00330073			234.25	2.63208	-0.0002185			234.25	2.63207	4.84092e-05
		234.552	2.63269	0.000928482			234.552	2.63218	-0.0108355			234.552	2.63312	0.0102663
		234.854	2.63204	0.00348002			234.854	2.63194	0.00061094			234.854	2.63197	0.00530066
		235.156	2.63265	0.00447424			235.156	2.63298	0.00744406			235.156	2.63265	-0.00077213
		235.458	2.63105	0.00952792			235.458	2.63117	0.00617259			235.458	2.63112	0.00629256
		235.76	2.63176	0.011977			235.76	2.63125	0.000900391			235.76	2.63131	0.00244108
		236.062	2.63179	0.00819297			236.062	2.6315	-0.0029721			236.062	2.632	0.00587386
		236.364	2.63244	0.00951489			236.364	2.63199	0.000827209			236.364	2.63192	-0.0026625
		236.666	2.63156	-0.00010392			236.666	2.63208	0.0102619			236.666	2.63172	-0.0086962
		236.968	2.63322	-0.0016758			236.968	2.63313	0.00418546			236.968	2.63325	0.00149255
		237.27	2.63168	0.00910001			237.27	2.63148	0.0033672			237.27	2.63115	-0.002619
		237.572	2.63226	0.00372668			237.572	2.63193	0.00615792			237.572	2.63198	-0.0019428
		237.874	2.63089	-0.0050094			237.874	2.63137	0.000160923			237.874	2.63139	-0.0039999
		238.177	2.63147	0.000290839			238.177	2.6315	-0.001296			238.177	2.63099	-0.0072145
		238.478	2.6317	-0.00082744			238.478	2.63191	-0.0007936			238.478	2.6321	-0.0015143
		238.781	2.63234	0.000867705			238.781	2.63246	0.00322648			238.781	2.63194	-0.006363
		239.083	2.63034	-0.0028212			239.083	2.63055	0.00563568			239.083	2.63077	0.00112134
		239.385	2.63337	0.000749482			239.385	2.63359	0.00563029			239.385	2.63298	-0.0037704
		239.687	2.63281	0.00693605			239.687	2.6329	0.00350696			239.687	2.63271	-0.002565
		239.989	2.63182	0.00207881			239.989	2.63129	-0.0038391			239.989	2.63179	-0.00090773
		240.291	2.63127	-0.0060019			240.291	2.63142	0.0026748			240.291	2.63132	-0.0034931
		240.593	2.63194	-0.0024556			240.593	2.63186	0.00577293			240.593	2.63203	0.00247691
		240.895	2.63154	0.00881677			240.895	2.63103	-0.0032548			240.895	2.63102	0.00258163
		241.197	2.63215	0.00703362			241.197	2.6317	-0.0029065			241.197	2.63191	0.000811738
		241.499	2.6309	-0.0048591			241.499	2.63119	-0.00053844			241.499	2.63119	-0.0029642
		241.801	2.63342	0.00139255			241.801	2.63315	0.00143644			241.801	2.63284	-0.005224
		242.103	2.63274	0.00316383			242.103	2.63293	0.00812029			242.103	2.63289	0.0037452
		242.405	2.63124	0.00567014			242.405	2.63185	0.0113235			242.405	2.63177	0.0105254
		242.707	2.63155	0.0104738			242.707	2.63109	0.00484414			242.707	2.63131	0.00383738
		243.01	2.63255	0.00400982			243.01	2.63279	0.00452715			243.01	2.63319	0.0065079
		243.311	2.63159	0.00977849			243.311	2.63146	0.00265423			243.311	2.6313	0.00686568
		243.614	2.63177	0.00882977			243.614	2.63149	-0.00081989			243.614	2.63132	0.00166244
		243.916	2.63223	0.00995858			243.916	2.63194	0.000360849			243.916	2.63184	0.00120804
		244.218	2.63295	0.0147145			244.218	2.63236	0.00247124			244.218	2.63243	0.00641851
		244.52	2.63284	0.00485408			244.52	2.63268	0.00169006			244.52	2.63293	0.00660672
		244.822	2.63204	-0.0005836			244.822	2.63194	-0.0003319			244.822	2.6324	0.00739316
		245.124	2.63147	0.00851561			245.124	2.6316	0.00835007			245.124	2.63098	0.00826792
		245.426	2.63275	0.000309775			245.426	2.63303	0.00794963			245.426	2.63298	0.00549329
		245.728	2.63143	0.00204575			245.728	2.63138	0.00819285			245.728	2.63145	0.00523449
		246.03	2.63129	0.00739047			246.03	2.63109	0.00519096			246.03	2.63088	0.00175787
		246.332	2.63165	0.00492794			246.332	2.63193	0.00660509			246.332	2.63176	0.00463363
		246.634	2.63319	0.00834068			246.634	2.63301	0.0100171			246.634	2.63315	0.00588539
		246.936	2.63231	-0.0029806			246.936	2.63244	0.00242104			246.936	2.63246	0.00095774
		247.238	2.63203	0.00151592			247.238	2.63184	0.00214678			247.238	2.63206	0.00324035
		247.54	2.631	0.00196728			247.54	2.63166	0.012362			247.54	2.63123	0.00114712
		247.843	2.63289	0.00319517			247.843	2.63263	0.00556237			247.843	2.63299	0.00437378
		248.144	2.63227	0.0022043			248.144	2.63182	0.00276616			248.144	2.63201	0.00782894
		248.447	2.63078	-0.0044099			248.447	2.63114	-0.00071068			248.447	2.63115	0.00762843
		248.749	2.63102	-0.0068469			248.749	2.63157	0.00191178			248.749	2.63218	0.0111931
		249.051	2.63228	-0.0086552			249.051	2.63293	0.00507065			249.051	2.63293	0.00110161
		249.353	2.6313	0.00282275			249.353	2.6312	0.00518128			249.353	2.63087	-0.0037108
		249.655	2.63276	0.00808569			249.655	2.63241	0.00248956			249.655	2.63226	-0.0045981
		249.957	2.63221	-0.0018037			249.957	2.63267	0.00665732			249.957	2.63275	0.00233852
		250.259	2.63203	0.00679978			250.259	2.63218	0.0124346			250.259	2.63172	0.00218822
		250.561	2.63127	0.00555102			250.561	2.63195	0.00833902			250.561	2.63115	-0.0012076
		250.863	2.63156	0.00243411			250.863	2.63101	-0.0082211			250.863	2.63129	-0.0062915
		251.165	2.63184	0.00845362			251.165	2.63105	-0.0033335			251.165	2.63116	-0.0060606
		251.467	2.63316	0.0121552			251.467	2.63306	0.00471569			251.467	2.63291	0.00156242
		251.769	2.63144	-0.0049462			251.769	2.63182	0.000490307			251.769	2.63157	0.00238262
		252.071	2.6321	-0.0113943			252.071	2.63281	0.00858509			252.071	2.63252	0.00537865
		252.373	2.63214	-0.0071619			252.373	2.63273	0.00373296			252.373	2.63287	0.0087229
		252.675	2.63181	0.00525381			252.675	2.63148	-0.0041303			252.675	2.63203	0.0108941
		252.977	2.63164	0.00793258			252.977	2.63131	-0.00054849			252.977	2.63142	0.00469551
		253.28	2.63215	0.00455787			253.28	2.63196	0.00488659			253.28	2.63197	-0.00016186
		253.582	2.63116	0.00315983			253.582	2.63147	0.00455263			253.582	2.63161	0.00585763
		253.884	2.63165	0.00107352			253.884	2.63146	-0.0082239			253.884	2.63202	0.00653476
		254.186	2.63163	-0.0013356			254.186	2.63111	-0.0068222			254.186	2.63208	0.0091167
		254.488	2.63249	0.000720754			254.488	2.63227	-0.0021154			254.488	2.63234	0.00588167
		254.79	2.63271	0.00261693			254.79	2.63271	0.00130086			254.79	2.63282	0.000445152
		255.092	2.63213	-0.0012988			255.092	2.63247	0.000145482			255.092	2.6326	0.0020404
		255.394	2.63082	0.00546389			255.394	2.63089	0.00316863			255.394	2.63052	0.00496125
		255.696	2.63231	0.00567358			255.696	2.63176	-2.4544e-05			255.696	2.63235	0.00526528
		255.998	2.63238	0.00767994			255.998	2.63248	0.010449			255.998	2.6321	0.0045618
		256.3	2.63166	0.0108427			256.3	2.63124	0.0027883			256.3	2.63096	0.00393876
		256.602	2.6323	0.00208386			256.602	2.63193	-0.00018701			256.602	2.63205	-0.00097833
		256.904	2.63269	0.00281751			256.904	2.63305	0.00737816			256.904	2.63304	0.00303216
		257.206	2.63262	0.00778623			257.206	2.63289	0.0117776			257.206	2.6322	-9.0453e-05
		257.509	2.63162	-0.001066			257.509	2.63179	0.00609056			257.509	2.63249	0.0120802
		257.81	2.63088	-0.002447			257.81	2.631	0.00417317			257.81	2.6313	0.0127779
		258.113	2.63228	-0.0049886			258.113	2.6324	0.00136322			258.113	2.6327	0.00987605
		258.415	2.63228	0.00471749			258.415	2.63228	0.00859758			258.415	2.63228	0.00549672
		258.717	2.63084	0.00542842			258.717	2.63081	0.00536008			258.717	2.63052	-0.0053661
		259.019	2.63189	0.00832163			259.019	2.6319	0.00509594			259.019	2.63119	-0.0039241
		259.321	2.63325	0.0052546			259.321	2.63335	0.0107739			259.321	2.63281	-0.0021629
		259.623	2.63253	0.00920518			259.623	2.63213	0.000804157			259.623	2.6322	-0.0029195
		259.925	2.63217	0.00906213			259.925	2.6318	-0.004665			259.925	2.63238	0.00185246
		260.227	2.63245	0.0066093			260.227	2.63187	-0.00066925			260.227	2.63238	0.0102247
		260.529	2.63167	-0.0017202			260.529	2.63224	0.0100045			260.529	2.63161	-0.00066794
		260.831	2.63155	-7.9384e-05			260.831	2.63187	0.00558142			260.831	2.63163	-0.0039308
		261.133	2.63113	-0.0081434			261.133	2.63152	0.00666811			261.133	2.63135	0.00392641
		261.435	2.63093	-0.0018553			261.435	2.63129	0.00761751			261.435	2.63112	0.00164886
		261.737	2.63309	0.00405727			261.737	2.63282	0.00436683			261.737	2.63299	-0.00031931
		262.039	2.63247	0.00736773			262.039	2.63272	0.00165259			262.039	2.63244	0.00211519
		262.341	2.63135	0.00634629			262.341	2.63118	0.00162024			262.341	2.63162	0.00512585
		262.644	2.63265	0.0175054			262.644	2.63219	0.0110292			262.644	2.63172	-0.0047606
		262.946	2.63249	0.0109679			262.946	2.63231	0.00755724			262.946	2.63208	0.00186114
		263.248	2.63134	-0.0025353			263.248	2.63152	-0.0019251			263.248	2.6321	0.00800231
		263.55	2.63142	-0.0048007			263.55	2.63143	-0.00034512			263.55	2.63171	0.00059567
		263.852	2.63152	0.00583333			263.852	2.63088	-0.0027963			263.852	2.63082	-0.0046671
		264.154	2.6322	-0.0011341			264.154	2.63272	0.00127603			264.154	2.6317	-0.0117371
		264.456	2.63229	0.000315407			264.456	2.63223	-0.0044593			264.456	2.63243	0.00100948
		264.758	2.63191	0.00475559			264.758	2.63154	-0.0023157			264.758	2.63196	0.00703276
		265.06	2.63253	0.0078708			265.06	2.63217	0.000180007			265.06	2.63269	0.00847145
		265.362	2.63289	0.0117598			265.362	2.63201	-0.0095771			265.362	2.63257	0.00402637
		265.664	2.63078	0.00211623			265.664	2.63083	-0.0039141			265.664	2.6305	-0.0010193
		265.966	2.63124	-0.00029773			265.966	2.63073	-0.0048697			265.966	2.63143	0.00034656
		266.268	2.63238	0.00505223			266.268	2.6323	0.00422745			266.268	2.63227	0.00217265
		266.57	2.63222	0.0117644			266.57	2.63213	0.0063928			266.57	2.63167	0.00294647
		266.872	2.632	-0.0010698			266.872	2.63255	0.00679237			266.872	2.63229	0.00705567
		267.175	2.63233	0.00026051			267.175	2.63262	0.00801689			267.175	2.6323	0.00189672
		267.476	2.63159	0.00195404			267.476	2.632	0.0129472			267.476	2.63194	-0.0024358
		267.779	2.63212	0.00405629			267.779	2.63243	0.00870001			267.779	2.63233	0.00630355
		268.081	2.63157	0.00871049			268.081	2.6315	0.00635058			268.081	2.63146	0.00626828
		268.383	2.63174	0.00495977			268.383	2.6317	0.00720214			268.383	2.63189	0.00316016
		268.685	2.63229	0.00310905			268.685	2.63237	1.48988e-05			268.685	2.63229	-0.0048351
		268.987	2.63118	-0.0029196			268.987	2.63113	0.00329746			268.987	2.63082	-0.0060203
		269.289	2.63184	-0.0030852			269.289	2.63169	0.00171999			269.289	2.63162	0.000150997
		269.591	2.63266	-0.0030187			269.591	2.63293	-0.00045304			269.591	2.63309	0.00708049
		269.893	2.63205	-0.0010472			269.893	2.63189	-0.0050002			269.893	2.63208	0.000923666
		270.195	2.63198	-0.0011547			270.195	2.632	-0.00044742			270.195	2.63253	0.00757817
		270.497	2.6317	0.00527904			270.497	2.63201	0.0117188			270.497	2.63179	0.010896
		270.799	2.63119	0.0050166			270.799	2.63121	0.00741564			270.799	2.63155	0.00844375
		271.101	2.63219	0.00369361			271.101	2.63215	0.00356368			271.101	2.63203	0.00180014
		271.403	2.63166	0.00216118			271.403	2.63145	-0.0030423			271.403	2.63153	-0.0047104
		271.705	2.63161	0.0031673			271.705	2.63139	-8.1118e-05			271.705	2.63091	-0.0051049
		272.007	2.63297	-0.00054866			272.007	2.63282	0.00895193			272.007	2.63277	0.00255591
		272.31	2.63269	-0.00015189			272.31	2.63346	0.0111422			272.31	2.63298	-0.0028145
		272.612	2.63104	0.00153199			272.612	2.63112	0.00164408			272.612	2.63097	-0.0016983
		272.914	2.6318	0.00480552			272.914	2.63211	0.010465			272.914	2.63147	0.00316677
		273.216	2.63294	0.0109915			273.216	2.63268	0.00953879			273.216	2.6325	0.00341601
		273.518	2.63213	0.00399778			273.518	2.63189	0.000713043			273.518	2.63214	0.00526209
		273.82	2.63098	-0.0073291			273.82	2.63089	-0.001757			273.82	2.63087	-0.0034724
		274.122	2.63089	6.14277e-05			274.122	2.63134	0.00347472			274.122	2.63109	0.000610477
		274.424	2.63261	0.00199826			274.424	2.63275	0.00274185			274.424	2.63253	-0.002228
		274.726	2.63319	0.00354663			274.726	2.63293	-0.00073685			274.726	2.63271	-0.0107598
		275.028	2.63109	0.00134992			275.028	2.63142	0.0049421			275.028	2.63102	-0.005656
		275.33	2.63194	0.0031664			275.33	2.63182	0.000700664			275.33	2.63167	-0.0037418
		275.632	2.63265	0.00668914			275.632	2.63201	-0.0023005			275.632	2.63239	0.00301433
		275.934	2.63133	0.00912523			275.934	2.63138	0.00095148			275.934	2.63135	0.00628805
		276.236	2.63141	0.00570521			276.236	2.63117	-0.0020255			276.236	2.63166	0.0110929
		276.538	2.63208	0.00516628			276.538	2.63203	-0.0017055			276.538	2.63252	0.0102424
		276.841	2.63249	0.00375637			276.841	2.63217	0.000140745			276.841	2.63244	0.0025231
		277.143	2.63211	-0.0063249			277.143	2.63248	0.00347812			277.143	2.63244	8.78144e-05
		277.445	2.63195	0.00213002			277.445	2.63234	0.00366368			277.445	2.63152	-0.0093438
		277.747	2.63177	0.00221234			277.747	2.63153	-0.00035562			277.747	2.63126	-0.0014663
		278.049	2.63181	-0.0059033			278.049	2.63194	-0.0024313			278.049	2.63265	0.00751644
		278.351	2.63174	-0.0124716			278.351	2.63216	0.00226599			278.351	2.63219	-0.0042312
		278.653	2.63049	-0.0109427			278.653	2.63097	0.0051637			278.653	2.63115	-0.00013585
		278.955	2.63156	-0.0036783			278.955	2.63227	0.0120397			278.955	2.63135	-0.0030963
		279.257	2.63176	0.00354988			279.257	2.63227	0.00853804			279.257	2.63196	0.00341999
		279.559	2.63214	0.0010917			279.559	2.63218	0.00234056			279.559	2.63215	0.00535335
		279.861	2.63247	0.00219341			279.861	2.6323	-7.7009e-05			279.861	2.63268	0.00813736
		280.163	2.63202	-0.0033768			280.163	2.63191	-0.00069818			280.163	2.63208	0.0039035
		280.465	2.63194	-0.0058365			280.465	2.6324	0.0054989			280.465	2.63192	-0.0063423
		280.767	2.63159	-8.3997e-05			280.767	2.63199	0.0021313			280.767	2.63188	2.29594e-05
		281.069	2.63092	-0.0034275			281.069	2.63064	0.00271508			281.069	2.63076	0.00362759
		281.371	2.63243	0.00654709			281.371	2.63184	-0.0046992			281.371	2.63193	-0.0034594
		281.673	2.63244	-0.00098292			281.673	2.63269	0.00173493			281.673	2.63227	-0.0014721
		281.976	2.63192	0.00375964			281.976	2.63164	0.00250906			281.976	2.6316	0.00368064
		282.278	2.63179	0.00337069			282.278	2.63224	0.00574722			282.278	2.63256	0.00860946
		282.58	2.63215	-0.0043634			282.58	2.63275	0.00229957			282.58	2.63278	0.0105101
		282.882	2.63145	-0.0022765			282.882	2.63159	0.00310975			282.882	2.63149	0.00644909
		283.184	2.63182	-0.0015873			283.184	2.63189	0.00664786			283.184	2.63139	-0.006633
		283.486	2.63196	0.00200104			283.486	2.63216	0.00043164			283.486	2.63208	0.00029366
		283.788	2.63135	-0.00013454			283.788	2.63145	0.000144288			283.788	2.63138	0.00143418
		284.09	2.63163	0.00323913			284.09	2.63124	0.00164819			284.09	2.63164	-0.00029744
		284.392	2.63179	-0.003148			284.392	2.63188	0.000577755			284.392	2.63191	0.00045399
		284.694	2.63224	0.00429349			284.694	2.63244	0.001937			284.694	2.63228	0.00177302
		284.996	2.63345	0.0128926			284.996	2.63276	-0.0091491			284.996	2.63311	0.00248102
		285.298	2.63198	0.0114054			285.298	2.63121	-0.0085524			285.298	2.63168	0.00343957
		285.6	2.63135	0.00522552			285.6	2.6314	0.000312501			285.6	2.63133	0.00154264
		285.902	2.63184	-0.0014082			285.902	2.63218	0.00445691			285.902	2.63208	0.00113621
		286.204	2.63163	0.000933732			286.204	2.63154	0.00146795			286.204	2.63164	5.46152e-05
		286.507	2.63193	0.00953462			286.507	2.63165	-1.421e-05			286.507	2.63144	-0.00099558
		286.809	2.63258	0.0080835			286.809	2.63247	0.00453447			286.809	2.63197	-0.0025997
		287.111	2.63208	0.00892907			287.111	2.63202	0.00275634			287.111	2.63202	0.00038936
		287.413	2.63278	0.00302317			287.413	2.63238	-0.0034328			287.413	2.63268	-0.001239
		287.715	2.63187	0.00295691			287.715	2.63169	-0.0055846			287.715	2.63183	-0.00075571
		288.017	2.63119	0.00178375			288.017	2.63162	0.00568304			288.017	2.63116	-0.0012663
		288.319	2.63218	0.00338027			288.319	2.63203	-0.00060835			288.319	2.63192	-0.0109233
		288.621	2.63278	0.00702488			288.621	2.63208	-0.002568			288.621	2.63227	-0.0026572
		288.923	2.63087	0.00138208			288.923	2.6306	-0.0018732			288.923	2.63043	-0.0018345
		289.225	2.63143	-0.0032599			289.225	2.63153	-0.0037886			289.225	2.63133	-0.0040628
		289.527	2.63216	-0.0072846			289.527	2.63269	-0.0015781			289.527	2.63287	-0.00044097
		289.829	2.63319	0.0102545			289.829	2.63287	0.00485609			289.829	2.63273	-0.001128
		290.131	2.63196	-0.0020298			290.131	2.63172	-0.00093136			290.131	2.63187	-0.00032855
		290.433	2.63149	-0.0027005			290.433	2.63122	-0.0076056			290.433	2.63184	0.00463235
		290.735	2.63145	-0.0055886			290.735	2.63152	-0.0038526			290.735	2.63169	0.003125
		291.037	2.6322	-0.00067464			291.037	2.63211	0.000986245			291.037	2.63221	0.00459938
		291.339	2.63079	0.00259233			291.339	2.63083	-0.00084254			291.339	2.63086	0.0034174
		291.642	2.63168	0.00111868			291.642	2.63158	-0.0030985			291.642	2.63156	-0.0028486
		291.944	2.63335	0.0026378			291.944	2.63311	0.00325105			291.944	2.63307	0.00324168
		292.246	2.63184	0.0018575			292.246	2.63168	-0.0042225			292.246	2.63188	-0.0028265
		292.548	2.63178	0.0023903			292.548	2.63166	-0.0020881			292.548	2.63207	0.00254061
		292.85	2.63221	0.000848579			292.85	2.63206	-0.0020732			292.85	2.63222	0.000422218
		293.152	2.63139	0.000846563			293.152	2.63183	-0.00023465			293.152	2.63123	-0.0055398
		293.454	2.63207	-0.0028372			293.454	2.63219	0.00365247			293.454	2.63187	-0.0035048
		293.756	2.63135	0.00093196			293.756	2.63152	0.00537049			293.756	2.63163	0.00116298
		294.058	2.63137	0.00262694			294.058	2.63094	1.17234e-05			294.058	2.63092	-0.00095196
		294.36	2.63184	-0.0079802			294.36	2.63217	0.00172284			294.36	2.63185	-0.008194
		294.662	2.63278	-0.00091509			294.662	2.63285	0.00173419			294.662	2.63256	-0.0029212
		294.964	2.63147	5.98958e-05			294.964	2.63131	-0.0072485			294.964	2.63188	0.00539611
		295.266	2.63234	-0.0025467			295.266	2.63243	-0.0040181			295.266	2.63203	-0.0045406
		295.568	2.63191	0.000545137			295.568	2.63195	-0.003585			295.568	2.6316	-0.0083643
		295.87	2.63117	0.00408269			295.87	2.63128	-0.0015117			295.87	2.63095	-0.00081862
		296.173	2.63178	0.00907085			296.173	2.63102	-0.0086196			296.173	2.63152	-0.0029862
		296.475	2.63164	0.00347954			296.475	2.63137	-0.0022894			296.475	2.63149	0.00191726
		296.777	2.63244	0.00464306			296.777	2.63203	0.0048896			296.777	2.63256	0.0098332
		297.079	2.63271	0.00287601			297.079	2.63301	0.00539197			297.079	2.63264	0.00738461
		297.381	2.63138	-0.0023242			297.381	2.63115	-0.0055455			297.381	2.6317	0.000735224
		297.683	2.63235	0.0011017			297.683	2.6321	-0.0072834			297.683	2.63233	-0.0036062
		297.985	2.63272	0.00088417			297.985	2.63226	-0.0072987			297.985	2.63223	-0.00099788
		298.287	2.63096	-0.00063929			298.287	2.63093	-0.0039343			298.287	2.63054	-0.0040201
		298.589	2.63173	-0.00044999			298.589	2.63146	-0.0064431			298.589	2.63226	0.00658328
		298.891	2.63209	0.00361455			298.891	2.63191	-0.0083028			298.891	2.6324	0.00596892
		299.193	2.63079	-0.0148957			299.193	2.6308	-0.015023			299.193	2.63084	-0.0110825
		299.495	2.62363	-0.019283			299.495	2.62308	-0.0298176			299.495	2.62342	-0.0255667
		299.797	2.50967	-0.69414			299.797	2.51052	-0.691692			299.797	2.51112	-0.69989
		300.099	0.612626	-0.710574			300.099	0.615903	-0.710422			300.099	0.617868	-0.716236
		300.401	3.13274e-06	-5.9911e-07			300.401	2.92206e-06	-3.1232e-06			300.401	2.98906e-06	4.03967e-06
